# Supplementary material for: Differential transcriptome analysis of enterohemorrhagic Escherichia coli strains reveals differences in response to plant-derived compounds
Source: BMC Microbiol. 2019 Sep 5;19:212. doi: 10.1186/s12866-019-1578-4 (PMC6729007; doi:10.1186/s12866-019-1578-4)
Supplement: Supplementary file 1 — Differential gene expression in the shared genome of E. coli O157:H− strain 3072/96, E. coli O104:H4 strain C227–11φcu and E. coli O157:H7 strain Sakai. For each differentially expressed gene, the gene ID, the log2 fold change between both treatment groups (log2FoldChange), and the Benjamini-Hochberg adjusted p-value (padj.) are indicated. (XLSX 120 kb) [file 12866_2019_1578_MOESM1_ESM.xlsx]

## Sheet: Additional File 1
Differential gene expression in the shared genome of E. coli O157:H- strain 3072/96, E. coli O104:H4 strain C227-11φcu and
E. coli O157:H7 strain Sakai. For each differentially expressed gene, the log2 fold change between both treatment groups (log2FoldChange),
and the Benjamini-Hochberg adjusted p-value (padj.) are indicated.
Escherichia coli O157:H- str. 3072/96				Escherichia coli O104:H4 C227-11ϕcu				Escherichia coli O157:H7 str. Sakai
gene	log2FC	padj		gene	log2FC	padj		gene	log2FC	padj
XYLF	8.275	7.37539e-10		FLGB	9.13885	2.64803e-13		FLGB	6.19813	1.30471e-10
LACZ	6.76832	1.87063e-34		FLIA	8.54624	8.82282e-12		DKGB	5.9986	4.68946e-121
GARP	6.74916	1.48292e-06		FLIN	8.45881	2.33525e-11		LACZ	5.77672	4.75428e-17
RBSC	6.18371	2.11621e-30		GARP	8.29685	7.03627e-11		NIKA	5.71513	0.000108
YJIY	5.78658	2.71529e-45		FLIM	7.83509	1.09471e-09		FLGC	5.63277	7.39666e-11
LACY	5.57177	2.42525e-15		LACY	7.65514	3.22913e-09		FLII	5.5944	0.00024926
RBSA	4.99446	2.99182e-35		FLIF	7.53252	6.48967e-09		YQHD	5.49932	1.97432e-135
YQHD	4.97036	3.83363e-54		YHJH	7.28121	2.90513e-11		FLIP	5.31644	0.000701927
MNTP	4.96807	6.26648e-05		FLGC	7.14985	6.64823e-11		FLIO	5.30156	1.18624e-05
GLPT	4.88296	4.46195e-18		FLIJ	7.12875	6.46767e-08		FLIF	5.29624	1.18672e-05
LACA	4.77728	2.39583e-21		LACZ	7.08231	5.60947e-34		DKGA	5.25715	1.47131e-85
MALK	4.46264	2.2661e-20		FLGI	7.04084	1.087e-07		FLGJ	5.15455	0.00148503
TAUA	4.33874	0.000156379		YCGR	6.97223	6.98293e-08		FLIM	5.00041	6.55611e-07
TAUD	4.17514	1.58923e-06		CHEB	6.94554	2.35498e-07		FLIL	4.9776	1.3782e-08
GALE	4.14601	2.69357e-44		YJIY	6.81076	2.36447e-15		FLIQ	4.96679	0.00288273
GALT	3.89076	5.62641e-31		FLIO	6.80751	1.53984e-07		FLIN	4.94895	2.74919e-08
TAUC	3.75716	0.000259247		FLIP	6.50066	1.9622e-06		FLGD	4.91569	1.55935e-12
TAUB	3.72052	0.000657371		RBSA	6.45352	3.89316e-35		FLGE	4.7579	3.25868e-13
XYLG	3.65556	0.000448631		FLGD	6.44505	1.3845e-16		NEMR	4.71934	9.74286e-15
CDH	3.60851	2.11723e-20		FLIK	6.36367	3.94459e-06		FLGF	4.58149	2.89851e-10
GLPD	3.42496	1.32311e-16		FLGE	6.34838	5.58024e-16		FLGG	4.56919	3.2181e-10
SDAC	3.42367	5.55736e-30		FLIL	6.32317	1.66862e-08		FLIK	4.5655	0.00330696
SSUE	3.3852	0.0285764		FLIS	6.24938	6.10102e-12		GALE	4.51301	1.33424e-76
NDK	3.37496	1.60904e-35		TAR	6.20062	1.36783e-18		SDAB	4.50047	1.06272e-39
YQHC	3.36973	9.60631e-26		RBSD	6.12603	1.60848e-287		BHSA	4.46719	4.15633e-12
GLPF	3.27663	1.28814e-15		FLII	6.0094	7.3474e-06		SDAC	4.44461	3.42038e-70
YQEG	3.2174	1.04186e-07		TAP	6.00647	6.64823e-11		NEMA	4.24149	3.13325e-90
METB	3.20694	3.786e-20		FLGJ	5.98648	8.10875e-06		MDAB	4.23839	9.69462e-75
LAMB	3.12773	0.00200545		FLIQ	5.94732	3.13276e-05		FLIH	4.21385	8.14603e-05
YAJG	3.08109	2.44155e-22		TSR	5.91528	6.87313e-34		RPME	4.14426	4.1479e-130
YBDH	3.06449	3.03778e-22		FLGF	5.82751	2.2214e-16		FLGI	4.06314	0.00257414
CMTB	2.99888	0.00206913		FLGK	5.55073	6.51764e-20		CSPA	4.01231	1.16301e-58
YBDL	2.94948	1.32311e-16		FLIT	5.52369	7.97063e-12		YQEG	3.95955	2.0324e-21
TDCA	2.94432	3.05888e-06		GARL	5.51752	3.43428e-09		FLGH	3.94589	0.000376702
STHA	2.93718	5.1364e-20		FLGG	5.45074	7.97371e-22		FLIG	3.86377	7.22873e-06
SSUA	2.93435	0.010097		LACA	5.33546	6.44649e-28		MNTP	3.85084	9.95621e-17
LGOR	2.89276	1.01528e-07		UHPT	5.28771	0.000167912		RBSA	3.80547	3.42638e-21
METN	2.89058	3.59793e-28		XYLF	5.13808	9.11193e-08		GARP	3.79558	0.0260847
MALE	2.8787	0.000257479		GLPT	5.13237	2.29891e-55		YNCD	3.70521	5.53406e-22
MALM	2.87837	0.0139654		FLGH	5.00882	1.93515e-07		YIHL	3.67808	1.68609e-21
FADH	2.86306	0.000261834		YDDA	4.94782	0.00222539		YQHC	3.66847	3.86668e-34
NEMR	2.80555	3.70342e-16		MOTA	4.93405	1.27974e-27		YDIY	3.65182	4.19548e-23
MARR	2.78178	2.36406e-21		MOTB	4.90236	3.91879e-13		ZNTA	3.62809	3.91182e-16
GLPA	2.74955	1.93983e-08		PSUG	4.8498	0.00322295		YCJY	3.61999	4.22436e-34
FADI	2.72852	1.72378e-08		GLPD	4.74749	2.43692e-109		TDH	3.52347	1.80604e-47
DKGB	2.65319	1.97395e-13		CHER	4.72138	2.3188e-08		GALT	3.47747	4.3848e-20
RECN	2.63673	1.12928e-12		CHEY	4.67303	2.36055e-26		METR	3.40439	3.36425e-29
EVGS	2.58486	0.00276312		FLGA	4.64069	3.22833e-06		KBL	3.39691	1.26626e-42
NLPA	2.57397	5.33029e-08		TDCB	4.63003	0.00747101		FRUA	3.37948	1.31598e-27
MELR	2.57201	3.53681e-08		CHEZ	4.59542	3.00982e-27		YIAD	3.2852	4.20108e-21
MURQ	2.5457	9.81989e-13		FLIH	4.50438	1.3863e-07		EMRD	3.28398	6.87953e-05
MGLA	2.50259	2.27901e-06		FLIR	4.50279	0.00976794		NARG	3.21618	2.20302e-18
GLPK	2.47966	2.59832e-10		FLHE	4.47138	0.000326969		GALP	3.20486	7.81914e-31
ADED	2.47546	0.00101574		YECR	4.46911	2.08659e-07		FTNA	3.17097	4.08921e-40
METF	2.47391	4.47526e-23		YQHD	4.44841	2.52928e-152		FLIE	3.16975	1.17606e-11
YIHN	2.45117	0.0404155		FLIG	4.39971	1.01819e-08		MARB	3.12287	5.20994e-27
MGLB	2.43187	1.15228e-09		CSPA	4.32051	3.56128e-108		YJIY	3.11424	1.62014e-14
MARA	2.43183	4.50915e-15		CHEA	4.30664	1.43329e-13		YRAQ	3.08457	2.3119e-23
YDEN	2.42488	4.76486e-06		FLIE	4.23597	2.51343e-17		GLTP	3.05045	2.34615e-28
UCPA	2.42406	9.97928e-16		GARR	4.11582	8.27216e-15		YIHM	3.02702	1.82783e-09
GALP	2.40885	1.68203e-17		FRUA	4.09506	5.68994e-84		GARL	3.02079	0.0479048
YGGI	2.39632	0.00382042		AER	4.08947	1.76239e-31		XYLF	3.01199	0.00171659
YFFB	2.38288	1.17356e-14		FLGM	3.99337	8.4244e-43		YDHP	3.0113	9.91336e-18
YBJS	2.38143	0.00493719		GLPK	3.75697	2.5737e-88		YJEM	2.9775	4.24382e-06
YCEA	2.38106	1.97944e-11		TDCA	3.66296	5.02183e-06		MARA	2.90877	6.70758e-24
YEEN	2.35079	1.60937e-17		FLGL	3.66094	3.95196e-43		BIOB	2.89056	6.33942e-22
YHCN	2.34222	2.39634e-07		CHEW	3.65594	6.93965e-26		YHHQ	2.86371	3.43522e-28
GALS	2.33674	6.08747e-10		YJIX	3.51236	6.25648e-28		OBGE	2.83269	1.76239e-23
METR	2.32756	1.7574e-13		GLPF	3.49099	4.63083e-44		YEIR	2.81475	9.51096e-18
GRXA	2.30717	0.00105242		YJCZ	3.48434	1.04341e-17		RPSK	2.79771	1.87845e-51
YDDB	2.30352	0.00688423		VES	3.41929	2.23783e-10		ANSP	2.75449	8.1828e-13
METL	2.28393	3.48389e-13		YQEG	3.36471	7.53367e-13		TSGA	2.74794	5.29329e-23
YJFN	2.27531	4.08639e-11		GALK	3.24359	8.45055e-80		RECA	2.71411	3.13522e-37
CYSI	2.2721	4.04928e-11		FLGN	3.23217	6.42923e-34		YECR	2.66926	0.000325283
GARD	2.24616	0.000346472		FLIZ	3.20993	4.88998e-13		YHCN	2.66628	4.0744e-14
YDJM	2.20654	9.8964e-10		SDAC	3.16766	2.18022e-68		MARR	2.66352	7.50294e-10
YEJG	2.198	1.97944e-11		SDAB	3.16673	6.02045e-41		FLHD	2.65992	4.27566e-31
YIHM	2.19044	6.72669e-05		GARD	3.15495	4.77743e-13		UHPC	2.64085	0.00353273
META	2.18675	1.2711e-19		GALT	3.08273	3.01497e-69		GCD	2.6253	2.59691e-17
FLHC	2.17574	4.09832e-05		TNAC	3.06861	0.000682052		GPT	2.61884	1.363e-32
CYSJ	2.17125	6.70635e-10		GALE	3.05278	3.9594e-104		YBCH	2.60352	0.00955761
YHDU	2.15982	0.0199322		ASTA	2.99674	0.0458898		GLYQ	2.54375	6.65501e-24
QUEA	2.15384	5.07451e-07		MGLA	2.99308	1.68664e-07		RPLO	2.5435	2.99072e-27
RPSR	2.14682	7.62445e-13		GLPQ	2.93433	6.5854e-51		NRDA	2.54104	6.13029e-45
YFHH	2.1428	2.95011e-07		YDIY	2.89663	2.24424e-15		YJET	2.53626	0.0057569
PROV	2.13323	6.29271e-10		YQHC	2.79639	2.0071e-30		INAA	2.52773	3.0167e-13
EMRD	2.12548	1.5049e-15		MGLC	2.77386	6.92995e-05		FRMR	2.51904	6.63758e-29
YEDA	2.11785	0.0155988		GARK	2.74416	1.48356e-09		YTFE	2.51681	3.4876e-05
PRIB	2.11644	2.53129e-12		DCTA	2.70494	1.35178e-19		FRMA	2.51543	1.91182e-31
TSGA	2.10849	1.55341e-07		ASTC	2.68571	0.0309181		INFB	2.51481	7.60039e-35
DCTA	2.10774	8.317e-08		NRDI	2.6726	0.00508003		NARK	2.44838	4.13174e-12
GUAB	2.09714	4.29688e-10		NEMR	2.66159	0.000145798		IDI	2.44803	6.8425e-14
NRDA	2.09297	5.11633e-14		RBSB	2.64948	3.30338e-99		DTPA	2.43777	1.35375e-42
MALF	2.08612	0.00116044		PRPR	2.59579	0.0418556		FLHC	2.41084	3.11339e-21
RPLI	2.07231	1.62156e-12		GUDP	2.57796	0.0179899		FRMB	2.40965	1.53557e-22
YDJN	2.06791	9.89036e-12		NARG	2.50897	3.07933e-10		FRUK	2.40891	1.33366e-23
FXSA	2.06371	8.95204e-12		NDK	2.50449	2.02886e-43		YCIH	2.37647	1.09354e-08
GLPB	2.03444	0.00305869		RBSR	2.47933	4.71464e-23		FLGA	2.36657	7.02312e-07
PDHR	2.03334	2.29143e-10		PUTA	2.47322	4.68647e-20		RECX	2.35161	5.35915e-10
ISCS	2.02701	8.88026e-13		RBSK	2.4724	4.63083e-44		RPMD	2.34979	4.37758e-29
IRAD	2.02657	3.07687e-05		YAJG	2.37445	2.03721e-29		MNMG	2.33864	2.346e-24
OPGC	2.02512	0.00120644		NEMA	2.35602	1.16185e-61		EMRA	2.33668	5.12642e-14
SBP	2.01289	4.09648e-07		GLPB	2.32398	0.00121057		RAPA	2.32779	1.70748e-22
CYOA	2.00285	5.08093e-14		FLHA	2.25864	0.00012259		RBSD	2.32766	2.8981e-25
PLAP	1.99752	3.35036e-10		GLPC	2.25457	0.0276338		LIPB	2.32731	1.37682e-08
YECC	1.9968	6.62502e-10		MNTP	2.23208	1.07829e-06		PLAP	2.30681	8.76044e-35
SDHC	1.99458	1.50962e-09		RBSC	2.22203	1.54124e-32		RIMK	2.30643	1.77978e-09
FLIY	1.99364	3.6775e-07		FRUK	2.1323	6.13374e-11		TTCA	2.29498	1.88688e-17
RPLA	1.98739	4.27526e-15		CDAR	2.11838	3.59215e-10		DEOA	2.28291	1.40936e-05
YFIP	1.98482	0.00162293		GALP	2.11276	6.54929e-44		YHIN	2.27634	7.66983e-11
RPSF	1.9751	1.97944e-11		FADH	2.10622	0.0044842		RPSD	2.25861	5.03973e-46
YFAE	1.9724	0.00105242		GALS	2.07965	0.000103932		RLMI	2.2547	3.75894e-16
FOLE	1.94994	1.16778e-10		EMRD	2.07605	0.0189648		LDTC	2.25309	6.15959e-08
RPLY	1.94905	8.37015e-17		MURQ	2.06552	8.00249e-12		EMRB	2.25008	1.05671e-09
YQEC	1.94719	0.0158204		DKGB	2.01115	4.98723e-12		YHJV	2.24865	3.15756e-09
MREB	1.9447	8.45296e-15		DADX	2.00618	5.89374e-13		TRML	2.23235	5.42174e-14
YBAK	1.93527	3.34704e-06		YIHL	2.00366	0.00032335		SDAA	2.22657	3.84882e-16
PYRD	1.93453	4.61678e-05		MELR	1.97669	2.72637e-07		YEDA	2.21515	0.00780362
METI	1.92958	3.3827e-15		YICG	1.97501	0.00221602		METB	2.20877	2.20223e-12
SDAB	1.92294	1.00591e-07		YCEA	1.96475	7.6981e-18		NFSA	2.20125	9.47842e-17
RPSL	1.91884	5.59235e-11		YQEF	1.92961	3.15281e-18		RIMO	2.19931	7.81313e-15
CBL	1.91873	5.67005e-06		GRXA	1.92949	2.58233e-18		YFAE	2.19663	1.12129e-27
RLMN	1.91753	2.03707e-12		IVBL	1.91247	1.38472e-16		PROY	2.188	1.28802e-14
XSEA	1.90528	1.24694e-07		YTFJ	1.88606	8.29236e-10		PUTA	2.18645	2.61627e-08
YJIX	1.8923	2.69994e-06		DHAM	1.85582	3.4116e-14		RPSE	2.18412	4.72014e-31
CARA	1.89001	1.60642e-05		OPGE	1.84971	0.00103574		TAUB	2.17734	0.00147638
YIHL	1.88508	7.4513e-14		DMLR	1.84139	5.29075e-05		NFRA	2.14253	0.000844562
NEMA	1.88367	4.83467e-10		APT	1.82526	3.55271e-12		ARSB	2.13337	0.00132218
YDCI	1.8819	0.000202996		YEDA	1.81712	0.018281		ICLR	2.12919	1.48662e-11
PYRE	1.87486	0.000134665		NRDH	1.81533	0.0143197		YDJN	2.12072	2.36809e-34
YBGF	1.87149	7.22438e-13		UCPA	1.81046	3.48161e-32		CYOB	2.11133	2.93878e-22
YEJH	1.86812	4.52033e-13		TSGA	1.81034	4.64902e-11		PRET	2.11061	0.000128665
YCIW	1.86806	7.14588e-06		GLPA	1.79994	9.65431e-07		RLMN	2.10126	1.93152e-19
RPLL	1.86562	2.42525e-15		GLPE	1.79256	8.70187e-12		MELR	2.1002	2.95252e-09
FBP	1.84084	1.51307e-08		FXSA	1.78729	1.96847e-16		PRMC	2.09888	6.05053e-10
CYSC	1.82472	1.8001e-06		MGLB	1.78054	8.20656e-16		SECF	2.09219	1.7167e-27
METQ	1.82368	4.76175e-13		LGOR	1.77645	4.41396e-06		YHBW	2.08476	1.73606e-15
BETI	1.82254	4.34481e-07		YIAD	1.76221	3.41775e-07		TYPA	2.08387	4.19694e-34
GPT	1.82143	1.5825e-08		GALM	1.75941	2.96487e-44		MLC	2.08261	2.82858e-06
ASCF	1.81826	0.0136273		YBHQ	1.7588	1.13802e-15		BRNQ	2.08215	1.5944e-19
TYPA	1.81817	9.08122e-13		YFFB	1.75771	2.39252e-20		YCHF	2.07267	1.13317e-17
CYSH	1.81275	8.15752e-09		DTPA	1.74981	8.92347e-35		CYOA	2.06829	3.05463e-27
CYSN	1.81034	6.73034e-06		YEIH	1.74406	1.66651e-05		SATP	2.06797	3.92178e-10
GALK	1.80416	2.76931e-10		OPPC	1.73952	2.5921e-16		FRUB	2.05434	9.46946e-26
RIMO	1.79146	3.19949e-07		SECG	1.72882	1.30732e-17		YBDL	2.04746	2.54457e-10
PQQL	1.78471	0.00627195		MHPR	1.72744	0.000647691		YIFK	2.04745	1.87516e-21
YQEF	1.77823	3.90563e-07		MREB	1.71515	1.81091e-28		HEMB	2.04597	1.57327e-25
FADL	1.77746	1.63191e-10		LLDP	1.71279	0.00388941		THII	2.04165	3.53609e-16
DPPF	1.75525	1.62808e-06		YBAE	1.70217	0.00158257		RPLR	2.03991	1.57355e-32
MALG	1.74937	0.00488826		YHCN	1.68833	9.04475e-20		YOAG	2.03855	3.02388e-10
YGEV	1.74752	4.45747e-05		RIMO	1.67953	1.1354e-12		NRDB	2.03231	2.78153e-27
TPX	1.74379	3.80452e-08		TOLQ	1.67476	2.23066e-18		CYTR	2.02718	1.06984e-10
LPP	1.74128	0.0222675		BSMA	1.67468	0.00620814		DUSC	2.02613	1.20455e-05
GNTT	1.72999	2.11698e-06		MARA	1.67267	1.4006e-16		OPPB	2.0179	8.72815e-05
YCIH	1.72961	1.1413e-05		MARR	1.65535	7.70097e-05		RLUB	2.01423	6.66711e-16
YJBJ	1.72939	3.72763e-08		GPT	1.64935	5.27465e-15		BETI	2.01104	2.03022e-08
YJFI	1.72377	8.29442e-06		EPMB	1.64911	7.90582e-11		NEPI	2.01087	7.60359e-07
RIDA	1.71978	6.20655e-10		RLMN	1.62253	4.60914e-25		DEAD	2.00888	3.84834e-20
METC	1.7167	5.86602e-09		OPGC	1.61671	0.00186478		MALX	2.00624	0.000814641
RPLJ	1.71639	1.93392e-14		TOLR	1.61135	1.86084e-20		RLUC	1.98531	4.74271e-09
TUSB	1.71541	6.87266e-09		MARB	1.60544	1.28207e-13		UHPA	1.97633	3.50291e-05
CYTR	1.70626	2.514e-06		NUPC	1.60297	6.37492e-20		UDP	1.97254	1.59612e-16
NFUA	1.70337	1.86926e-10		YIHM	1.60197	0.00211836		GLPD	1.97012	0.00562766
RECA	1.69534	1.11318e-09		WZZB	1.60142	1.65739e-10		RSMG	1.96919	1.63265e-14
SUHB	1.69487	4.85462e-06		YEIB	1.58478	6.35634e-11		SECY	1.96799	3.44742e-37
RSMC	1.69234	8.317e-08		YHBE	1.58114	1.49443e-13		YHAK	1.96348	0.00280734
CYSM	1.69228	2.00126e-06		DINF	1.56587	1.52892e-09		GUAB	1.95575	1.02074e-16
TRXC	1.67613	1.76064e-08		YEIR	1.56504	5.41933e-08		BTUB	1.94955	3.43475e-12
RBSR	1.66872	6.37298e-07		AMPG	1.55828	5.76129e-08		IBAG	1.94634	4.53541e-19
YECR	1.66772	0.0231764		YBDH	1.55718	1.08277e-24		GLPF	1.94295	0.00648774
ADK	1.66726	1.90426e-08		YEBQ	1.55583	0.0372726		NDK	1.93909	3.7672e-19
FTNA	1.66467	1.17948e-06		FOLB	1.55279	4.14435e-08		MOG	1.93687	7.43248e-12
GLYA	1.66256	1.53497e-12		OPPB	1.5454	2.13439e-08		RECN	1.9365	5.91731e-15
TSX	1.65895	8.59889e-08		FLHD	1.54303	2.39163e-11		BIOA	1.93255	4.47073e-11
YHJV	1.65534	0.0306778		DADA	1.54267	1.32997e-08		TAUC	1.92106	0.0495039
YFCJ	1.65293	0.00179942		METF	1.53184	4.39546e-23		DEOB	1.91738	8.06892e-21
GNTK	1.65287	2.00219e-06		SDAA	1.52646	3.6599e-10		QUED	1.91623	6.48492e-10
FUMA	1.64561	4.63587e-05		QUEA	1.52632	2.96517e-08		YQIJ	1.91179	5.00309e-07
YCHF	1.64355	1.0343e-07		DKGA	1.52211	1.54973e-14		RLUA	1.91045	3.78371e-19
YEIB	1.64041	1.8339e-10		YDJM	1.51402	0.000378627		CYOC	1.9048	1.68804e-18
RLMG	1.6302	1.43767e-06		MDAB	1.50117	1.82592e-09		MGLB	1.88921	1.28557e-07
DKGA	1.62929	2.37193e-08		METL	1.50099	3.13976e-35		THIL	1.88616	6.50934e-05
RHLE	1.61962	5.10739e-07		QUED	1.50035	4.53454e-07		UDK	1.86653	1.12433e-12
GSK	1.61862	1.38444e-06		DPPC	1.49088	8.7579e-11		RHLE	1.85015	9.94674e-14
RIHA	1.61733	0.000516814		CYTR	1.48169	2.09931e-10		PRFC	1.8487	1.35407e-17
TIG	1.61433	1.41653e-09		RLUC	1.47393	2.17608e-11		SPEB	1.83869	2.84022e-17
FRUA	1.61276	2.77646e-05		TDH	1.47386	1.64959e-22		POLB	1.83257	7.08588e-05
RCLR	1.61259	0.00346838		HCAR	1.47048	3.69248e-06		RPOA	1.82975	8.97678e-32
AVTA	1.61146	9.88266e-06		DPPD	1.46907	2.1513e-14		DEOD	1.82732	5.69125e-28
EMRA	1.61132	1.05187e-05		FES	1.46875	3.95792e-13		RPSM	1.82562	1.21843e-27
DPPC	1.60578	6.87316e-07		YJIA	1.46797	7.47685e-11		FABB	1.82271	1.88729e-15
DNAG	1.59838	4.71576e-06		MQO	1.46645	4.02315e-11		TDCA	1.80975	3.69379e-05
OPPC	1.59429	0.000127312		SBP	1.44779	1.03951e-07		YEBQ	1.80669	0.0194936
RPSA	1.59373	2.97292e-09		MEPS	1.44151	1.00661e-18		MREB	1.79781	4.60175e-19
GLPQ	1.59239	0.000464786		PABB	1.43565	0.0319827		ISCS	1.7955	2.39766e-21
OPPF	1.5882	2.94411e-06		YFIP	1.4338	0.00178081		RPLF	1.78973	3.78631e-30
ISCU	1.57804	1.39973e-08		OPPD	1.41767	2.09126e-15		RPSH	1.78673	1.59388e-34
PAL	1.57773	2.18757e-11		ENTS	1.41599	7.73267e-07		YAJG	1.78011	3.82816e-14
THII	1.57592	1.09313e-06		FOLE	1.40474	2.33478e-35		DEOC	1.77703	1.53704e-13
UHPA	1.57223	0.00834524		RLMI	1.4046	4.9727e-08		RPSG	1.77508	1.91027e-37
ACCC	1.57174	7.26197e-10		NUDE	1.39798	1.77e-14		YFIP	1.77502	0.000275067
GNTU	1.5674	0.000434741		FDOH	1.39408	2.0442e-09		METN	1.77292	2.6578e-17
LACI	1.56038	0.000269322		MIOC	1.38765	1.55367e-18		QUEA	1.76605	5.13307e-09
MNMA	1.55252	1.45309e-06		KBL	1.38354	1.44236e-17		RPSL	1.7655	1.25407e-36
DACA	1.54804	1.65913e-07		DEAD	1.3826	8.76891e-17		YEIQ	1.76247	3.11545e-10
WAAA	1.54459	3.24319e-05		MALK	1.3817	1.7409e-08		MIPA	1.75663	2.76896e-16
EVGA	1.54288	8.4017e-05		FHUF	1.37434	1.51592e-14		YGIQ	1.75162	2.20653e-15
DMLR	1.53344	0.00025311		EPMA	1.37345	1.1016e-11		FLIZ	1.74998	0.00228408
YHDT	1.53134	1.97073e-08		DPPB	1.36981	8.44032e-08		MTLR	1.74841	0.0034059
YHBW	1.52213	2.83328e-05		PROY	1.36057	5.015e-07		MUTM	1.74631	1.74954e-07
NRDB	1.51894	2.20242e-07		OPPF	1.35906	1.17228e-18		TRMA	1.73682	5.78916e-09
YIBB	1.51829	3.53051e-05		TRMA	1.35268	1.77754e-06		ACEF	1.73631	5.68023e-17
OPPD	1.51811	4.4057e-06		YIGI	1.3427	0.000133036		AZOR	1.73063	2.81534e-11
NUPC	1.51119	2.95667e-07		FDOI	1.33904	4.72447e-08		YADG	1.72462	8.52822e-13
RARD	1.51045	0.000178496		XYLA	1.33368	0.0161829		FLIA	1.72134	0.00043381
YCJW	1.50907	0.0159041		RIMK	1.32794	0.000535455		YIGL	1.71222	1.70038e-07
ARAC	1.50373	2.06692e-05		OBGE	1.32526	4.45349e-08		YQIK	1.70844	0.00684334
RECR	1.50219	6.20338e-09		YGEV	1.32514	0.00222539		RPOB	1.70624	7.72989e-20
RPMB	1.50013	3.38718e-11		YHDE	1.30949	6.42951e-06		QUEG	1.70208	0.00108705
PYRI	1.49548	1.43767e-06		MREC	1.29663	1.96419e-08		RPSN	1.69773	5.47328e-31
RECX	1.49528	3.68203e-05		RPLJ	1.29499	3.44799e-46		YADH	1.69679	3.97662e-12
YBHC	1.48536	2.7769e-06		RPLL	1.29437	1.97831e-53		GALK	1.69624	0.000175539
DPPD	1.48158	6.06538e-06		RLUB	1.29261	3.6877e-15		RSXD	1.69591	1.83537e-07
PRFC	1.48044	3.00424e-06		YNEE	1.28985	0.0368189		UVRA	1.6939	5.15581e-14
UVRA	1.47905	1.56351e-07		MDFA	1.28457	0.000764946		MIAB	1.68712	8.29233e-16
GROL	1.47768	8.22923e-07		RIHC	1.28282	0.000105223		ASPS	1.68521	6.15305e-15
YECS	1.47593	4.79179e-05		ABGA	1.28106	0.000950291		PTA	1.68478	8.07409e-17
TDH	1.4686	8.21452e-07		TRMN	1.27353	0.0032339		FUSA	1.68363	3.9152e-30
YEDV	1.46394	0.0357169		RLMF	1.26809	0.0183257		HMP	1.68249	0.000202106
TGT	1.45935	1.64418e-09		ABGR	1.263	0.0145863		CMOB	1.67847	1.74899e-08
RPLE	1.45376	6.05807e-08		TCDA	1.25981	3.18475e-07		PRFA	1.67527	3.13923e-10
RNK	1.4534	3.56421e-06		UDK	1.25395	1.14733e-05		TRUB	1.67341	1.66622e-17
GROS	1.45232	3.23703e-08		YIHG	1.25217	0.0084134		NFRB	1.67337	0.0377181
RPMA	1.45165	1.77512e-08		CYSM	1.25012	7.39531e-11		YEAR	1.67332	8.5447e-08
NUOB	1.45025	2.41734e-07		ASCG	1.24297	0.00624367		NUSA	1.67129	5.21346e-22
FIU	1.44033	0.000300597		LSRR	1.2372	0.00383415		RPLK	1.66644	1.14118e-29
CYSD	1.4332	0.000418529		INAA	1.23351	5.757e-10		CYOD	1.66414	6.24484e-19
PTH	1.43278	0.000112224		DPPF	1.23237	6.68e-12		GNTT	1.66335	1.18138e-06
UDK	1.42785	0.000332908		UHPA	1.23095	0.00168229		DUT	1.66287	1.94872e-14
RPSG	1.42761	4.21027e-07		FADJ	1.22931	0.0107079		RBFA	1.66216	1.7766e-18
RPST	1.42499	0.00261679		METB	1.22828	7.61456e-11		RPLQ	1.66121	1.01169e-26
YTFQ	1.41669	0.0126645		EMRA	1.22381	0.00015048		DINB	1.66003	0.00085252
ACCD	1.41203	1.26895e-08		GSK	1.22377	4.14993e-07		PYKF	1.65661	5.78978e-23
YEHT	1.40843	0.000480238		ERPA	1.22268	2.12071e-16		ARGS	1.65546	3.42508e-16
RIMM	1.40764	6.96111e-08		YDEE	1.21471	0.0258626		PYRF	1.64934	2.13024e-08
ABGR	1.40489	0.0306534		NAGE	1.20974	3.8068e-05		RPLD	1.64527	1.23576e-24
CAN	1.40479	3.44557e-06		RLMB	1.20466	3.77965e-12		MALI	1.64422	1.71348e-05
GFCC	1.40411	0.0370952		MUTM	1.2036	0.00400657		GLMS	1.63761	1.03253e-10
YBJE	1.40345	0.00508094		RECR	1.19397	5.5151e-13		CYOE	1.63502	1.85876e-20
MGLC	1.40311	0.0310417		RLMC	1.18663	0.00747101		GLPX	1.63011	1.74175e-09
MQO	1.39929	5.47393e-07		RSMC	1.18585	1.48173e-08		RPLA	1.62828	6.4692e-29
RPSI	1.39675	1.88661e-07		METE	1.18509	1.77781e-15		RPSA	1.62605	5.85886e-25
YIGI	1.39389	0.000587236		SRLD	1.18417	0.0141467		FSR	1.62155	0.00176816
NUDE	1.39099	6.75413e-06		PHEP	1.17935	3.25875e-06		YFIH	1.61871	1.9018e-10
CYSK	1.38084	6.26957e-05		YCHF	1.17765	2.91845e-10		PYRD	1.6172	7.88964e-09
FDOG	1.37707	9.89718e-05		BETI	1.16464	0.000429409		RPLW	1.61702	1.42525e-23
TRMA	1.37702	0.000489589		YHJV	1.15768	0.0336775		RPSR	1.61116	6.93062e-25
DPPB	1.37643	5.30159e-05		CRFC	1.15641	0.00151924		MDTL	1.60918	0.0305871
TDK	1.37568	0.00120222		THII	1.1535	1.90242e-06		PABC	1.6088	0.00496746
HSCB	1.37385	5.10739e-07		ACCD	1.15104	6.61807e-20		RPOC	1.59762	6.97421e-15
RPSU	1.37168	0.000243739		YFCJ	1.14672	0.0137467		UMUD	1.59571	0.0151542
YEDE	1.3705	4.77199e-07		PLAP	1.14236	5.33236e-11		HPT	1.5892	2.03234e-16
PCK	1.37036	1.12235e-05		DEGS	1.13884	6.40809e-05		YDGI	1.57845	0.000432995
CYOB	1.37023	2.97771e-08		RPSU	1.13659	3.07887e-13		PRIB	1.57625	5.6189e-24
GFCE	1.36974	2.961e-05		YEJG	1.13651	9.41231e-12		PABB	1.57329	0.012549
YEGD	1.36449	3.21578e-06		FLHC	1.13137	1.63099e-05		RSXE	1.5681	1.28145e-07
RPSN	1.36398	3.30599e-07		RPST	1.13037	2.77194e-19		YOAE	1.56284	0.000200721
FOLC	1.35796	3.00424e-06		YEHU	1.12751	0.010055		RDGC	1.56238	2.64157e-15
UBIC	1.35641	0.000838586		DNAJ	1.12469	1.18154e-06		CYDB	1.56214	1.17274e-06
RPLU	1.35536	1.18352e-07		YEAJ	1.1234	0.0137467		UHPB	1.56033	0.0080417
PLSX	1.3532	1.24606e-09		STHA	1.12276	1.52855e-08		RLMJ	1.56032	5.49989e-12
YEIQ	1.35152	0.00289567		FDOG	1.12066	2.83091e-07		TAUA	1.55941	0.00363668
RBN	1.34434	0.00578557		INTS	1.11292	0.030564		RPLJ	1.55916	1.36849e-23
YDIY	1.33674	0.0263012		FSR	1.10634	0.00713971		GRXA	1.55494	4.398e-06
YGJR	1.33648	2.92055e-05		GREA	1.10444	3.03992e-15		BETT	1.5511	0.0080417
KBL	1.33402	2.81258e-06		TRXC	1.10332	5.24683e-08		YEGQ	1.54914	1.20798e-06
XSEB	1.33316	4.59912e-05		YBHC	1.10223	7.17679e-10		CYSJ	1.54719	1.5423e-18
YAHB	1.33188	0.00733725		CHBC	1.09642	0.0299431		GRXD	1.54618	4.62688e-16
HTPG	1.32967	5.99067e-05		YRAQ	1.08587	0.00504057		RPSS	1.54611	1.0053e-21
KATG	1.32612	2.43966e-07		YQFA	1.08323	4.30861e-05		OPPC	1.54411	2.12231e-05
RPLN	1.32329	6.96437e-07		YEIS	1.07121	0.00114312		RPLL	1.53259	3.50459e-22
YIAD	1.32313	0.0390748		ACCC	1.0634	8.72638e-15		OPGC	1.53093	0.00234687
PYRH	1.32284	1.77959e-09		DAPE	1.06337	3.9412e-12		BETB	1.52969	1.5095e-06
QUED	1.32123	0.000170571		NRDE	1.06312	0.0230786		LIPA	1.5288	2.11076e-14
HEMH	1.32079	2.6635e-06		DUSC	1.06169	0.00352993		RPLB	1.52593	4.19286e-20
YQIJ	1.31924	0.0124661		YTFF	1.05685	0.0469223		EDA	1.52559	6.44441e-08
RLMJ	1.31722	0.00097924		ARAC	1.05617	0.000504415		RPLI	1.52548	6.59769e-23
METJ	1.31468	0.000605372		MODC	1.05426	0.000900646		SECD	1.52537	4.69778e-15
LEXA	1.31211	1.10413e-07		ISPH	1.04902	5.41267e-08		DFP	1.52252	4.00712e-05
YTFJ	1.31142	0.00019391		YOJI	1.0484	0.000290902		RPLC	1.51704	4.94941e-23
APT	1.31033	0.000258427		RPSF	1.04673	9.63268e-24		SUHB	1.51611	4.51799e-08
SPEB	1.3103	7.5048e-07		TDK	1.0418	2.77366e-05		RPSF	1.51307	5.21346e-22
MIAB	1.31019	3.06083e-06		RPSR	1.04086	1.77354e-34		TNAC	1.51059	0.0250371
YICG	1.30751	0.0479952		RECN	1.03833	5.49603e-07		CMOA	1.509	3.06446e-06
RPLT	1.30168	2.41214e-07		PYRE	1.03544	0.0443712		RSME	1.50877	1.58846e-09
APHA	1.3002	0.000727166		GLPG	1.03408	2.91521e-06		YEBC	1.50558	6.97605e-16
IBAG	1.2986	3.56189e-05		BISC	1.03205	0.00272545		ACEE	1.50383	4.0574e-13
TOLR	1.29354	2.5114e-05		METN	1.02342	1.18654e-14		MDFA	1.50305	0.00023892
URAA	1.29045	0.00292587		FEPB	1.019	0.000455865		PROQ	1.50279	3.8464e-13
LYSS	1.29006	4.09648e-07		CMOB	1.0187	0.000327483		RPLE	1.49883	9.96586e-26
RPLM	1.2882	5.10739e-07		YIFK	1.01786	1.99485e-06		RPLV	1.48673	1.27612e-20
PPA	1.28757	1.6435e-06		SECD	1.01339	2.88204e-10		YGDQ	1.48267	0.000146931
RPLX	1.28623	2.39693e-07		YBAN	1.01142	6.58993e-05		MNMA	1.48219	3.34387e-08
OMPF	1.28508	2.56543e-07		RPSO	1.00948	1.84826e-13		UXUA	1.47324	1.82024e-05
PCNB	1.28025	8.50382e-05		FHUA	1.00766	2.34778e-15		URAA	1.4688	8.37765e-06
PROS	1.27721	2.06136e-06		YGDQ	1.00702	0.00634538		FDOG	1.46712	1.65627e-11
MPRA	1.27403	3.75557e-06		GCD	1.00561	0.000576061		PURU	1.46416	1.32965e-10
DINB	1.27342	0.0143472		BIOB	1.00352	0.000370891		GLOA	1.46411	5.05829e-17
SDHD	1.27228	0.000143415		RARD	1.00315	0.000421347		TOLQ	1.4583	5.23284e-08
RPSP	1.27113	1.34668e-06		CBL	-1.00378	0.000669693		RLMG	1.45394	3.13146e-07
TRMD	1.27039	1.00395e-06		TYRB	-1.00483	2.01019e-13		RUVA	1.45234	1.47371e-10
LEPA	1.26917	3.30147e-06		ROF	-1.00599	1.26101e-05		GALS	1.45104	0.000440189
GRPE	1.26695	1.50826e-06		YCII	-1.00756	7.98437e-16		CYSI	1.44978	3.64626e-13
YBED	1.26642	5.99698e-05		PTA	-1.00775	2.05295e-09		CYSM	1.44945	2.05703e-10
YRAQ	1.26548	0.000180601		SMPB	-1.00829	2.19091e-12		RSXG	1.44897	3.07287e-07
DINI	1.26156	0.00150842		NLPD	-1.00886	0.00154917		ACKA	1.44211	2.69697e-12
GREA	1.26102	2.42342e-07		CYSK	-1.00917	3.01385e-15		DING	1.44098	7.69669e-05
YEJL	1.26011	0.000291467		EXOX	-1.00985	0.000316878		NRDR	1.43721	3.59325e-05
YAHN	1.25963	0.00433238		PRKB	-1.01109	5.12254e-06		RPSP	1.43386	7.91459e-17
FLK	1.25949	0.00207346		AROG	-1.0176	1.79918e-13		UBIC	1.43267	5.46518e-06
AMPG	1.2578	0.00229608		ARGP	-1.01833	3.29679e-10		RIMM	1.42606	2.58409e-15
GLPE	1.25448	0.000393603		PEPE	-1.02219	0.000809371		WAAA	1.4248	1.2254e-07
NUOC	1.24998	2.56123e-05		CARB	-1.02227	1.25072e-13		UUP	1.41999	7.47621e-10
DEOD	1.2471	3.02041e-05		YGID	-1.02566	0.0406214		GSK	1.409	6.99971e-07
YIDC	1.24709	8.27696e-06		FETA	-1.02735	0.000791706		RBSC	1.40838	0.00428099
XTHA	1.24641	0.00053994		FAU	-1.02768	1.65501e-08		YEGD	1.40714	4.10452e-08
YEED	1.24435	0.000718994		PURA	-1.02791	1.14035e-22		ALX	1.40367	0.00157292
RPLF	1.24258	2.46492e-06		DOSC	-1.02811	1.98196e-05		ACCC	1.4005	1.19463e-15
YIFK	1.24	6.74986e-05		HISI	-1.02917	5.1061e-18		RSUA	1.40016	8.41713e-05
LDTB	1.23991	4.04904e-05		USPG	-1.02999	5.85775e-14		TRMD	1.39908	3.0979e-15
YHBE	1.23658	0.00063598		YOAC	-1.03025	2.072e-08		YBIT	1.3972	4.42429e-11
PRFB	1.23293	1.27049e-05		RSTB	-1.03359	0.00109862		QSEB	1.39615	0.0406775
PRIA	1.23003	0.00300899		LDTA	-1.03662	8.95107e-05		RLUE	1.39233	0.00945008
ARGS	1.22646	2.73102e-05		GLTJ	-1.03692	3.59051e-05		RNPA	1.39003	2.69713e-08
DNAB	1.2251	9.41509e-05		MSYB	-1.03764	5.6337e-09		YIDC	1.38992	1.11166e-12
RATB	1.22456	0.000489589		GCVR	-1.03827	3.63765e-12		PITA	1.38785	5.59251e-09
YNCD	1.22374	0.0166315		FRLR	-1.03866	8.6978e-05		CPXP	1.38653	7.42207e-07
DACB	1.22082	0.00334746		AROA	-1.04154	9.30545e-08		MLAD	1.38537	3.77573e-06
YEGQ	1.21896	0.00134139		OSMC	-1.0437	2.5631e-05		FDOH	1.3815	5.65903e-05
ILVC	1.21819	6.40967e-07		YDFG	-1.04777	1.74789e-16		OPPD	1.38037	1.01763e-05
TSF	1.20548	3.84386e-08		MENI	-1.04797	1.07442e-09		FDOI	1.37895	7.35991e-06
YEIR	1.20529	0.000816141		PEPT	-1.04973	2.54921e-05		FOLD	1.37784	8.46577e-09
RPMG	1.20529	0.00148783		ARSR	-1.04997	0.0156291		RLMM	1.37662	1.20546e-06
COAA	1.20495	0.00018068		HSRA	-1.05155	0.00518534		RPSJ	1.36688	1.74038e-21
SOXS	1.20339	0.00103262		BLC	-1.0556	3.7146e-06		SULA	1.36113	1.33654e-08
MURA	1.2004	1.15397e-06		YQJI	-1.06073	6.00718e-05		YBHA	1.35924	1.95368e-05
YEHS	1.19951	0.000616689		LEUA	-1.06917	4.65408e-09		YGDD	1.35865	0.000222673
BSMA	1.19494	0.00206913		YGHU	-1.07134	7.40757e-10		UBIE	1.3561	2.73959e-09
YFIB	1.194	0.00810564		PFLA	-1.07163	2.37726e-09		LYSS	1.35577	3.24496e-18
INTS	1.19349	0.0313644		MDH	-1.07764	1.13603e-14		FNR	1.35277	3.56833e-12
RPLP	1.19312	6.17466e-06		ARGD	-1.0788	0.000114515		RSMC	1.35042	1.58483e-07
NUDJ	1.19078	0.000202826		POTF	-1.08	6.6833e-09		RDGB	1.34909	1.68727e-07
TUFB	1.19015	5.00283e-07		TKTB	-1.08181	2.77366e-05		YCAO	1.34236	8.58217e-12
MUTM	1.18792	0.00908583		EDD	-1.08567	0.00323371		MURP	1.34218	0.0436131
EFP	1.18748	1.44468e-06		GSIA	-1.08594	3.2649e-06		XYLA	1.34178	0.0496111
RBSB	1.18667	9.50645e-06		GABD	-1.09356	0.000668045		ARSC	1.34157	0.00648774
MURR	1.18542	0.00162293		CAIF	-1.09665	1.98112e-06		ACRA	1.33763	2.29696e-12
IHFB	1.18259	6.63592e-07		YEAE	-1.09986	6.89268e-10		UPP	1.33437	1.02271e-11
MIOC	1.17795	0.000613955		EBGR	-1.10151	5.09761e-05		FRE	1.3341	3.04966e-06
ANSP	1.17607	0.0364033		MSRA	-1.1024	2.50237e-09		SLMA	1.33207	1.58042e-08
RSXE	1.17547	0.00691908		YHHA	-1.10509	0.000212923		YCFH	1.32727	1.26933e-06
ASPA	1.17538	0.000530172		YEEZ	-1.11181	3.49988e-11		BIRA	1.32573	1.62053e-07
YBIT	1.16971	0.000202826		YBHL	-1.11257	2.80647e-07		HSCB	1.32449	1.12947e-10
MLTC	1.16857	0.00324801		YHII	-1.11982	8.06327e-05		RLMC	1.3237	0.0156956
YTFF	1.16715	0.0243469		CVPA	-1.12234	1.02712e-05		LACI	1.31739	0.00321455
NUOA	1.16647	0.000184871		ARTI	-1.13009	7.97192e-15		RNT	1.31627	4.8699e-05
DADX	1.16601	0.00230258		HYPD	-1.13301	0.0297508		MENA	1.31436	0.012963
AMIA	1.15876	0.0028791		SPED	-1.13564	3.02941e-13		YHBE	1.31407	9.689e-06
HEMB	1.15648	0.000169555		GHRB	-1.13955	1.0087e-13		TRMI	1.31407	6.0604e-08
PYRC	1.15089	0.000375613		ACEB	-1.14065	0.0143197		YCHQ	1.31231	0.00486455
YFCL	1.1502	8.20318e-05		QMCA	-1.14245	1.57762e-08		MURA	1.3118	3.40599e-14
OGT	1.14551	0.000418635		QORA	-1.14457	1.40298e-06		TRKA	1.31126	4.31604e-07
FOLP	1.1423	0.000160107		YAFC	-1.15182	0.000633598		DADA	1.30935	0.000764674
RPLR	1.1422	3.26223e-05		ILVN	-1.15621	1.91627e-06		HSCA	1.30889	2.26953e-08
YOJI	1.14125	0.00207652		YGHA	-1.15867	0.0100112		DER	1.30465	3.0728e-10
DINF	1.1408	1.98281e-05		YJBD	-1.16241	6.6868e-12		YIHG	1.29459	0.0194936
RPOA	1.13971	1.25164e-05		OTSB	-1.16283	1.06694e-05		TRPS	1.29422	3.72838e-09
MEPS	1.13828	0.000239893		MDTH	-1.16293	0.00648813		PRFB	1.29408	2.60211e-12
RIHC	1.13545	0.00194569		YNJE	-1.16644	0.000125046		YCEA	1.29084	7.75046e-06
YICR	1.13522	3.19712e-07		YJFP	-1.16709	8.77221e-05		FLIY	1.28922	2.68541e-09
FUSA	1.13496	2.69973e-05		HISA	-1.16849	5.757e-10		RPLX	1.28857	1.18148e-16
GALM	1.13444	1.43328e-05		YFBU	-1.17114	2.04579e-13		MNME	1.28487	9.16026e-07
LIPA	1.12966	4.85067e-05		CSPD	-1.17661	1.9007e-09		MSBA	1.28116	6.55611e-07
RPSE	1.12914	4.10633e-05		YAEH	-1.18135	8.73277e-12		PPIA	1.27872	1.7639e-09
TTCA	1.12861	0.00138636		YDAM	-1.18135	0.000129079		HDA	1.27858	1.81089e-06
LEUL	1.12846	3.15991e-05		IRAP	-1.18219	1.36817e-08		YBDH	1.27789	2.02719e-05
YGIQ	1.12732	0.000104271		YEBE	-1.2025	0.000172782		YIBN	1.27346	2.24471e-12
HSCA	1.12641	0.000103702		YBJX	-1.20592	2.34383e-11		FDHE	1.27214	8.01235e-10
TALB	1.11873	1.16835e-05		SPEG	-1.21231	6.44582e-11		NFUA	1.27176	4.71747e-13
SODB	1.11794	0.000744881		YBJP	-1.21708	2.81329e-08		PROS	1.26656	9.0983e-11
KDSA	1.11314	0.000321714		MPAA	-1.21861	3.30886e-08		GALR	1.26567	1.53861e-05
GFCD	1.11157	0.0080813		LYSC	-1.21928	1.05727e-14		RPSC	1.26515	1.03481e-15
WCAN	1.11024	1.99784e-05		ECPB	-1.21942	0.000526742		ERA	1.26271	3.94672e-09
ALAA	1.10912	0.00103609		YOBA	-1.21943	5.23976e-17		FABI	1.25914	4.70551e-16
RPSQ	1.10574	2.84445e-05		CBPM	-1.22188	4.20411e-06		FXSA	1.25914	1.98718e-07
HSLU	1.10433	0.000404492		YIEE	-1.23073	1.08653e-08		INTS	1.25664	0.00738176
GFCB	1.10427	0.0205053		NANR	-1.232	1.1873e-12		RLMB	1.25528	8.13841e-09
DING	1.104	0.0159041		YECD	-1.23429	0.000645141		RHTA	1.25485	0.00771556
PYRB	1.1026	0.0310417		YCEF	-1.23743	2.55019e-09		PYRH	1.25342	2.50712e-10
PHEP	1.10249	0.00693442		HISF	-1.23861	5.5724e-13		CDD	1.25221	5.95987e-08
YGDQ	1.09965	0.0179188		YDIJ	-1.24557	9.94454e-09		KDSA	1.25034	1.01083e-11
CDAR	1.09862	0.00305869		MGTA	-1.24575	0.000813116		ARAC	1.25015	7.47188e-05
THIL	1.09527	0.000324097		OTSA	-1.25479	1.68664e-07		RECR	1.24999	7.34369e-09
ALAS	1.09499	2.02217e-05		FRDC	-1.25608	0.00470598		ADD	1.24701	2.03238e-05
YBIH	1.09383	0.00508094		YDDM	-1.25763	2.14605e-09		RIMP	1.247	1.04609e-11
CYOC	1.09295	4.10448e-06		PGPC	-1.26289	7.32632e-08		RPSI	1.24418	1.09497e-12
SRMB	1.09262	0.000239893		HIUH	-1.27167	0.0386138		HSLO	1.24067	1.9246e-09
RPSH	1.09244	1.28493e-05		AMN	-1.27284	8.48492e-11		ORN	1.23926	8.42212e-06
YQHA	1.09079	2.71216e-05		YEAO	-1.28511	1.13909e-05		ERPA	1.23819	4.2684e-09
NFSB	1.0894	0.000741156		MOBA	-1.2998	5.57615e-06		RUVB	1.23764	6.06481e-09
PLSB	1.08827	0.000138687		COPA	-1.30057	4.34075e-07		UVRB	1.23686	3.78143e-06
MDAB	1.08759	0.00100251		YOHK	-1.30168	0.000631624		RPOD	1.23586	1.17334e-12
RPLK	1.08683	5.60012e-05		CYSB	-1.30232	3.99315e-11		MLTB	1.23363	0.0133885
ETP	1.08421	0.00242369		YMDB	-1.31063	1.66348e-05		HLDE	1.23078	1.74535e-06
RECG	1.08295	0.00123079		LHGO	-1.31426	0.0329362		YEEE	1.22726	1.51709e-10
MTN	1.08221	0.000161132		THRC	-1.3154	4.87866e-30		MURQ	1.22675	0.000858224
FDOH	1.08065	0.0073593		YODD	-1.31907	0.000119111		TUFA	1.22446	2.35589e-14
OPPB	1.07846	0.000430596		PYRI	-1.32058	2.92013e-09		NAGE	1.22421	0.00236255
METK	1.0778	0.000151769		PURE	-1.32101	0.000101329		SRMB	1.22104	1.30949e-07
UPP	1.07683	0.00102703		TREB	-1.3222	0.0315103		MPRA	1.21947	1.81579e-09
POLB	1.0755	0.0215852		PPC	-1.33178	7.11352e-23		LOLB	1.21816	0.000602701
YGAH	1.07467	0.0099953		AROL	-1.33391	9.82311e-17		RSMB	1.21794	4.49582e-07
YAAA	1.07352	0.00211781		MALY	-1.33417	1.05289e-07		FOLB	1.21252	0.00608161
TYRP	1.07271	0.0219342		RSTA	-1.33478	6.54546e-09		DINF	1.21212	2.93168e-05
YEEE	1.06921	0.000217401		YCFJ	-1.33557	0.013242		OPPF	1.20651	1.62891e-05
RPSB	1.06848	1.67637e-05		YFDC	-1.33727	0.00336016		YDCP	1.20214	0.000883219
RPLV	1.06785	8.4017e-05		USPC	-1.33902	9.35676e-09		RLML	1.19837	1.08351e-06
DUSB	1.06509	0.000651847		AAER	-1.35314	1.37306e-05		NUSB	1.19748	1.26135e-07
POTA	1.06407	0.00867929		PFLB	-1.37261	6.69521e-12		RFAH	1.19072	0.000738579
MNMG	1.06392	0.00102634		CYSA	-1.37411	1.24687e-24		NUDB	1.19049	1.31291e-08
RSXG	1.0637	0.00407214		YAIA	-1.37494	3.59575e-22		BIOF	1.18707	0.000122891
RPLQ	1.06279	6.01592e-05		ILVM	-1.37646	3.58604e-13		LEPA	1.18653	6.25349e-09
YFAZ	1.06146	0.0328646		PYRB	-1.3779	4.55069e-08		GSHB	1.18614	1.34987e-10
YHHM	1.05997	0.0167711		TREF	-1.37967	0.0025694		YIGM	1.17776	4.10905e-05
YEBF	1.05932	3.68203e-05		RBBA	-1.38242	0.0169248		YEHS	1.17681	2.94879e-06
MTFA	1.05607	0.00251461		USPE	-1.38672	1.78904e-13		USG	1.17596	5.62477e-05
NUDI	1.05497	0.000833991		HDHA	-1.38924	3.20851e-09		YHES	1.17542	0.0001122
ISPA	1.05169	0.00233375		YEAG	-1.39451	2.09036e-08		YCBZ	1.1732	8.14304e-06
RPOB	1.0481	6.08055e-06		HISH	-1.40212	1.13194e-14		RPLP	1.17312	8.64962e-13
SECD	1.04678	0.00053552		MANZ	-1.40316	7.94286e-24		RMUC	1.17134	0.000420764
LSRR	1.04338	0.0139005		HISP	-1.40335	1.57762e-08		PTH	1.16934	9.19264e-05
YFIF	1.04181	5.56586e-05		GHRA	-1.40865	4.05892e-11		NARP	1.16808	0.00630617
RCSF	1.03925	0.00188264		LEUB	-1.41052	1.36221e-26		MREC	1.1672	1.20913e-05
PURU	1.03904	0.00415355		MANX	-1.41667	7.26154e-33		BCR	1.16563	0.00343789
ISPG	1.03862	3.09524e-05		SERC	-1.41812	3.55077e-37		GPSA	1.16399	5.52563e-08
MALT	1.03779	0.00148976		YCAC	-1.42499	9.32765e-12		MLTA	1.16243	7.04537e-06
RLUC	1.03701	0.0172332		YNFB	-1.42541	1.23022e-20		RPMJ	1.16233	1.49934e-13
ATPI	1.03468	0.00100251		GLGB	-1.43462	1.47372e-15		RHO	1.15974	1.05608e-09
YGGU	1.03428	0.0081989		LDTE	-1.43687	2.9565e-07		YBAB	1.15957	4.40934e-09
RNB	1.03274	0.000328426		GLGS	-1.44792	3.28202e-07		PYRE	1.15843	0.00343685
ATPA	1.03225	5.793e-05		RPOS	-1.44859	4.81456e-10		CYSD	1.15774	2.72476e-07
YJIA	1.03213	0.0113565		THRB	-1.45275	1.7662e-32		KUP	1.15715	0.00109944
YEBG	1.03077	0.0413154		GGT	-1.45928	5.58005e-09		GYRA	1.15613	5.28927e-11
DXR	1.03024	4.58379e-05		ASNB	-1.45965	1.53935e-10		RPSQ	1.15592	1.30631e-13
RPLW	1.02962	0.000187317		YAAY	-1.4622	0.000972408		MUTS	1.15406	3.59802e-05
GYRA	1.0206	0.000191905		YDJY	-1.4745	0.0324188		RPLN	1.15314	5.6025e-12
RPLD	1.01944	0.000169252		DGCZ	-1.47543	1.76926e-08		ALAS	1.15159	2.57902e-12
AHPC	1.01661	0.000146451		MDTM	-1.47779	0.00243247		YBFE	1.15124	0.000990871
DAPE	1.01607	0.000164533		GLNQ	-1.48683	2.21121e-12		EPMB	1.14783	0.000297135
RPSS	1.01494	0.000212822		YDJZ	-1.48691	0.0482086		RPMC	1.14766	2.12703e-12
YNFH	-1.0059	0.0057589		LEUD	-1.49265	1.85329e-26		GLTX	1.14563	8.27557e-12
YEDI	-1.00686	0.00334066		PGAD	-1.50362	0.00321425		YQJF	1.14451	0.0151131
YEEY	-1.00887	0.000304138		YAIY	-1.50402	0.000687944		TSAD	1.14232	7.52576e-06
HYPE	-1.01087	0.0187109		BDM	-1.50671	1.51345e-07		FIS	1.13983	4.47087e-07
PGPB	-1.01549	0.00149694		YEEY	-1.50865	1.14093e-06		YFIF	1.13798	1.05509e-10
YJCO	-1.01696	0.00148976		YHHN	-1.5134	7.54262e-19		POLA	1.13541	5.14772e-06
ENTH	-1.02282	0.000632353		YMGE	-1.51532	2.61737e-05		RNC	1.13167	1.93282e-05
RSPR	-1.02488	0.0115689		PFKB	-1.52204	1.41744e-13		RPLM	1.13067	2.39175e-10
THRC	-1.02563	0.000108209		HISB	-1.52462	6.35334e-19		DCTA	1.1281	0.00509134
YPFH	-1.02629	0.000420553		ZNUB	-1.52852	0.000620177		YECA	1.12771	0.000154286
GRXB	-1.02869	0.00315384		YAAJ	-1.53395	0.00208194		YEBG	1.12762	1.41381e-07
GLGP	-1.02972	9.09425e-05		YBFA	-1.53751	3.09923e-06		RSMF	1.12401	0.00221245
RSTB	-1.03035	0.00077087		THIQ	-1.54348	0.000122805		GLPT	1.12316	0.0088894
USPE	-1.03228	0.00193941		MANY	-1.54449	5.09267e-30		GRXC	1.11792	1.53331e-10
CURA	-1.03272	0.00140591		YDEI	-1.54499	5.55583e-05		MENF	1.11707	0.00844914
YICH	-1.04188	0.00131661		PURB	-1.54799	2.16565e-19		DBPA	1.11698	0.000146233
YJJV	-1.04595	0.0099953		GLTS	-1.55436	1.46082e-08		NUDJ	1.11516	0.000380982
YBGS	-1.04676	0.00655375		NARZ	-1.55569	0.027794		FFH	1.11391	4.89398e-09
YQJK	-1.04875	0.000243679		ARND	-1.55991	0.00355211		YIHI	1.11271	7.48772e-08
YODC	-1.05415	0.00225478		CYSP	-1.56151	1.48615e-09		YGGT	1.10761	3.69106e-07
YAIC	-1.05486	0.00266119		ACKA	-1.57108	7.86062e-20		SSPB	1.1043	4.4953e-09
PFO	-1.05554	0.0099953		MGRB	-1.57584	3.24773e-16		NUOB	1.10413	6.29128e-10
TEHB	-1.05756	0.00516202		YCIW	-1.57871	5.31031e-08		LPXL	1.1039	3.64077e-05
FTSB	-1.05886	0.00275667		ADHE	-1.58002	2.19038e-24		ISCU	1.10363	3.3393e-10
TRPR	-1.06322	0.000183449		FPR	-1.58464	1.78233e-19		NFSB	1.10128	1.88448e-08
MENF	-1.06478	3.07171e-05		HISG	-1.59336	6.49415e-19		YJIX	1.10011	0.0029226
ENTA	-1.06572	0.000222376		LIVM	-1.59579	7.45671e-10		DUSA	1.09888	4.1126e-05
PMRD	-1.0664	0.0225077		PSTS	-1.59866	0.00458139		PFO	1.09878	0.000114089
UBIF	-1.06681	0.00648013		PURK	-1.6017	1.94116e-09		CAN	1.09633	6.70118e-12
YBHB	-1.07759	4.38847e-05		MEPM	-1.60198	0.000240904		GUAA	1.09544	4.094e-08
MDTH	-1.07814	0.00263138		YSGA	-1.60275	2.50542e-18		ASPA	1.09328	4.37807e-05
EPD	-1.07827	2.7509e-05		GSTA	-1.6059	2.3055e-16		YGCN	1.09255	0.0461982
YFEY	-1.08101	0.00148976		LEUC	-1.60808	6.37128e-40		PHEP	1.08656	0.000258893
MODA	-1.08455	0.00168683		PNTA	-1.62136	2.99275e-27		HFLD	1.08116	2.24434e-05
CSPC	-1.08617	0.00705575		FRDB	-1.63614	2.77246e-05		YHGN	1.0809	0.000276789
RPOE	-1.08692	0.000410183		ADHP	-1.63615	1.80108e-27		LEUS	1.08021	1.41023e-08
YHAV	-1.08692	0.00027133		AROH	-1.64081	2.46419e-10		YCFQ	1.07745	0.000858224
AMYA	-1.0885	0.000574129		ARGE	-1.64654	8.37293e-24		YJJG	1.07614	0.000128011
AQPZ	-1.09359	0.000163033		CBPA	-1.64855	1.85001e-11		ACCB	1.0757	3.12061e-08
MAEA	-1.09537	0.000117397		NAPC	-1.66013	0.000409734		LPTE	1.07365	2.14999e-10
LIVM	-1.10008	0.000400169		ARTJ	-1.66431	1.39019e-13		EFP	1.06956	3.30144e-09
ARGD	-1.10444	0.00517915		THRA	-1.66514	3.82298e-30		PQIB	1.06799	5.59252e-05
YCJG	-1.11133	0.00077087		YFCZ	-1.66818	4.60842e-13		YEBF	1.06735	6.02407e-06
YJBQ	-1.11347	0.000111922		YCGB	-1.67547	5.51804e-09		PGPA	1.0659	0.000686874
FHUE	-1.11467	0.00470159		RHTB	-1.68865	1.47185e-11		BETA	1.06238	0.00428632
ELAB	-1.11759	4.99945e-06		YEIG	-1.69288	4.01627e-15		GLYS	1.06157	2.61786e-09
NLPC	-1.11824	0.000280978		ARNC	-1.70187	0.00132194		YRFG	1.05809	9.02655e-06
SUFC	-1.1199	0.0024255		LIVF	-1.70322	1.46186e-18		YPEA	1.05677	0.0419243
GLGX	-1.12053	5.793e-05		ARGC	-1.70865	3.17787e-12		TGT	1.05675	2.93714e-09
MDTG	-1.12628	0.00390484		RCSA	-1.735	3.38779e-10		DACA	1.05555	1.98188e-06
YBGK	-1.12909	6.47816e-05		ACEA	-1.73531	4.55069e-08		AVTA	1.05533	1.56155e-06
YCCX	-1.13035	0.0202815		ARNB	-1.73582	1.77026e-05		PANF	1.05467	0.00523487
YEHX	-1.13498	0.0479533		YJDN	-1.74736	0.000582496		YGGU	1.05421	0.000112558
FLIT	-1.13783	0.00283861		ASNA	-1.75271	1.04692e-28		FOLA	1.05278	7.60206e-05
HYCI	-1.14106	0.000336625		YHCC	-1.75382	0.00220828		YEEN	1.05001	9.41758e-07
YJBF	-1.14614	0.0287953		ARNA	-1.75919	1.57354e-05		WAAC	1.04197	0.000610907
ALLR	-1.14751	0.000359562		YEDR	-1.7604	0.000169393		PABA	1.03931	0.0373429
LIVG	-1.14885	0.000180944		CCMA	-1.76367	1.30716e-05		PTSG	1.03542	1.79415e-08
MOBA	-1.15294	0.00406683		PNTB	-1.76712	5.72188e-22		RIBB	1.03411	3.16507e-07
YBDK	-1.15363	0.00167571		YIEH	-1.77544	4.32255e-19		YBGE	1.03135	5.69157e-06
ARNC	-1.15418	0.0438193		GADX	-1.78311	8.43892e-23		FOLP	1.03099	0.000358198
PHOP	-1.15484	2.09916e-05		GRXB	-1.78395	1.30732e-17		RPMI	1.0308	7.22471e-09
ARGE	-1.15627	0.000136769		FDHF	-1.79436	0.00143588		FTSY	1.03024	0.000736188
YPFG	-1.15979	0.0239219		USPA	-1.80924	8.88913e-17		RPSU	1.02337	0.0010814
MSYB	-1.16042	0.0015291		SRA	-1.81664	6.12892e-28		MUKE	1.0224	0.00042068
YEDJ	-1.16145	0.00117613		YEAH	-1.81864	4.86118e-07		STHA	1.02091	6.22445e-07
PFKB	-1.16212	0.000271591		YQGA	-1.83465	1.16721e-07		TSX	1.0202	3.21267e-08
GUDD	-1.1623	0.0320364		CYSU	-1.84385	4.09966e-20		APBE	1.02009	0.0219756
YDIZ	-1.17107	1.73714e-07		PURF	-1.84586	2.2194e-14		RLUF	1.01613	0.000362339
BSSS	-1.17466	0.00141367		LIVK	-1.84757	6.30027e-29		MRP	1.01108	3.39945e-08
YAJO	-1.17551	8.5179e-05		LIVH	-1.84939	1.62007e-09		PARC	1.01093	9.06312e-06
YOBA	-1.18182	0.000361242		MDTI	-1.85046	1.82973e-06		YFAZ	1.00329	0.00445947
YNAI	-1.18271	0.000165064		PROW	-1.85611	2.41626e-10		RLMH	1.00001	0.00024926
MUG	-1.18419	2.60921e-05		YEBV	-1.85827	5.41088e-18		YIEE	-1.00257	8.49148e-05
CLSC	-1.18643	0.00258395		GLTI	-1.87656	1.9238e-60		YEEZ	-1.00989	4.52686e-07
MLIC	-1.19134	0.0266097		CODB	-1.87715	1.80593e-08		GLOB	-1.01293	0.000550327
YOHD	-1.1925	0.000160222		YCIE	-1.87903	0.00633917		YJEH	-1.01785	0.0392939
FDNI	-1.19322	0.0228542		LIVG	-1.88117	2.51426e-21		DEGP	-1.0225	5.41313e-05
TQSA	-1.19525	0.0416326		CODA	-1.88513	1.12834e-17		FETA	-1.02669	0.0027654
YPEC	-1.19545	0.00266629		GDHA	-1.89253	8.69651e-67		YNFK	-1.02693	5.9866e-05
COBS	-1.20065	0.00146799		YCIX	-1.89828	5.81446e-22		AMN	-1.03394	8.25098e-05
PURH	-1.20178	0.00122076		PFKA	-1.90467	1.39734e-21		GRXB	-1.03932	4.83555e-05
USPC	-1.20241	0.000125079		HISC	-1.9065	7.50334e-19		FUCU	-1.04309	0.00469073
HDHA	-1.20708	4.03699e-05		YLII	-1.91491	0.000326969		ASPC	-1.04435	3.30869e-11
YDBC	-1.21004	0.00943999		THIP	-1.91866	5.89276e-05		THIQ	-1.04522	0.0138277
CSIR	-1.21781	0.00298486		YIEP	-1.92585	2.87864e-16		MTFA	-1.04992	0.000636506
RSEA	-1.22067	1.13252e-06		USPD	-1.94081	2.64803e-13		YIEH	-1.05077	2.76855e-05
YGAM	-1.22669	1.55958e-07		YEGP	-1.9454	4.64987e-08		HYCI	-1.05229	0.00572226
YCBJ	-1.22892	9.89718e-05		TOMB	-1.96678	9.19634e-24		ALLR	-1.05234	5.05297e-05
YQJF	-1.23204	3.03837e-05		YECH	-1.98195	1.33965e-09		YJFP	-1.05994	0.00694276
EUTH	-1.23309	0.000136415		HISD	-1.99319	2.04315e-16		YNJD	-1.06102	0.0224674
PEPT	-1.23397	1.58747e-06		YCCJ	-1.99605	3.07094e-13		GCVT	-1.06299	0.00126673
YEHW	-1.23508	0.00604569		YOHJ	-2.03252	2.18725e-07		GFCB	-1.06536	0.00974899
GLGA	-1.23593	1.55547e-06		FOCA	-2.05341	3.38778e-30		YFEC	-1.0659	2.56137e-06
YBGI	-1.23721	4.89681e-05		PURN	-2.06207	2.49924e-17		ETP	-1.06758	0.000116241
GLGB	-1.24109	2.46461e-05		PATA	-2.07391	5.07818e-16		PHEA	-1.07443	9.09347e-05
CLSA	-1.24224	0.00273841		ASR	-2.09966	0.000377081		YEJF	-1.07814	0.0138502
EAMB	-1.24308	0.00401401		TRPC	-2.11493	1.87773e-16		YEBO	-1.07832	3.09576e-07
YAGU	-1.24744	3.35349e-05		LYSA	-2.11641	9.47948e-23		ARGP	-1.08176	2.51784e-08
SUFE	-1.25027	0.000759269		RAVA	-2.12377	3.36395e-12		MAEB	-1.09475	0.000190535
CLPS	-1.25521	1.24423e-05		PAGP	-2.12833	1.6911e-05		YFCZ	-1.09803	1.56853e-06
SFSB	-1.2599	0.0257345		PHOA	-2.15651	2.37713e-05		KCH	-1.10168	0.00236222
YDCA	-1.26155	0.0195492		PTSG	-2.15707	3.47543e-43		CCMA	-1.10316	0.00950955
YRAR	-1.26757	0.00137002		CFA	-2.16119	5.27388e-24		QMCA	-1.10775	1.32301e-05
POTI	-1.28627	9.95266e-05		AEGA	-2.16404	0.00043285		YDCY	-1.10857	4.32991e-08
ANMK	-1.28748	0.0184369		GLNL	-2.1683	7.00477e-10		DMSA	-1.11155	0.0496345
YHJH	-1.30015	0.00289567		HISM	-2.17666	1.38024e-06		YNIA	-1.11314	0.000477944
BGLA	-1.30058	0.000404492		GLNP	-2.18472	2.95509e-15		POTG	-1.11318	0.00256695
DGCZ	-1.30278	8.59852e-06		DMSB	-2.1916	0.00223206		SXY	-1.11616	0.00981198
MLRA	-1.30286	6.5724e-05		NRFA	-2.19922	0.00257317		AQPZ	-1.11663	0.00036692
YOHJ	-1.30292	0.00139715		ARGA	-2.20813	6.87718e-28		LDTE	-1.12175	0.0202097
CLPA	-1.30399	1.12448e-06		YOHC	-2.21196	1.98112e-06		ZAPB	-1.12318	9.1962e-05
YQAE	-1.30884	1.73427e-05		RMF	-2.23493	1.84361e-34		YGDI	-1.12421	0.00477243
DCUC	-1.31441	0.00868184		FEOB	-2.23641	2.91155e-16		GSIA	-1.12714	0.00135943
GLGC	-1.31711	4.24908e-07		YCIG	-2.24216	2.91678e-07		ZITB	-1.1279	0.0108809
DMSC	-1.31966	0.017197		TRPA	-2.25464	2.00059e-60		YMDB	-1.1298	0.00292035
SBMA	-1.32062	0.0017281		TRPB	-2.26508	5.20478e-42		GSTB	-1.13067	2.18151e-09
QORA	-1.32697	9.10961e-08		FTNB	-2.27109	5.78875e-31		IVY	-1.13319	6.66152e-07
PPSA	-1.32724	1.4427e-07		MDTJ	-2.27674	1.44175e-09		YEAE	-1.13449	1.78095e-06
CSRA	-1.32752	9.04536e-07		YIIS	-2.27836	4.61424e-21		PPX	-1.13568	3.26246e-06
DPS	-1.32925	2.6727e-05		OMPW	-2.29096	2.6926e-06		CSRD	-1.13578	0.00163223
YBHP	-1.32967	0.000485566		GLTD	-2.29312	7.87999e-79		LIVH	-1.13579	2.66036e-05
LIVH	-1.32969	1.21414e-05		TYRA	-2.32384	5.38653e-31		YEIB	-1.13898	0.00924069
NLPD	-1.33159	1.58598e-08		PPSA	-2.3324	2.67984e-22		ELAA	-1.1484	3.23327e-05
SUFD	-1.33604	0.000185571		DTPD	-2.34623	6.49174e-08		CPDB	-1.1485	0.000205836
RHTB	-1.33608	1.17934e-05		PURH	-2.35227	1.02819e-18		BASR	-1.14883	2.42551e-05
YCAC	-1.3366	0.0003136		HYPC	-2.35297	0.000159491		MDTJ	-1.15062	0.0425875
YJEH	-1.33728	0.000769156		XANP	-2.35423	7.20635e-08		MALY	-1.15427	3.59325e-05
SLP	-1.33795	2.48091e-08		GLNH	-2.35676	3.1015e-74		MLTD	-1.15547	4.95222e-05
GLTB	-1.34179	1.67918e-07		FBAB	-2.36128	2.74328e-12		ROF	-1.16024	1.01442e-09
GLNH	-1.34622	7.3768e-06		YDIV	-2.36347	8.81322e-22		EVGA	-1.16117	0.00214684
PSIF	-1.34676	3.93326e-06		YBIJ	-2.37141	6.49415e-19		MOBA	-1.16326	4.87287e-05
COPA	-1.34786	6.75531e-08		LEUO	-2.37485	7.04827e-06		HOKE	-1.16343	0.00298893
CNU	-1.3503	0.000643563		ZNUC	-2.37896	5.76813e-10		YEJA	-1.16702	0.0152525
YOHK	-1.35043	5.39963e-05		YFBS	-2.38132	3.94145e-14		YIDX	-1.16822	0.00352258
ASR	-1.35298	2.31588e-05		KATE	-2.38658	1.37647e-10		PRKB	-1.17033	4.97663e-06
YBGJ	-1.35322	3.56421e-06		YBJM	-2.39498	2.05704e-19		YGGD	-1.17421	0.000201411
GLTI	-1.35505	1.56001e-06		AROF	-2.40151	2.52916e-44		MSYB	-1.17795	0.0222574
YBIO	-1.36135	0.0114589		GLTB	-2.42824	4.21717e-60		AROA	-1.17839	3.69099e-09
YEDY	-1.36498	0.0134553		TQSA	-2.43337	2.88286e-06		RTN	-1.17983	0.00124963
YAAX	-1.36597	3.72763e-08		YDJX	-2.45559	0.0223258		YOHJ	-1.18061	0.000375446
ACEA	-1.36815	9.61739e-05		YSAA	-2.46398	6.56997e-17		ACRZ	-1.18255	3.68347e-05
CSID	-1.36834	0.0393624		THIB	-2.48846	5.04562e-10		YOBA	-1.18763	1.40084e-09
YAFD	-1.37509	2.09026e-05		HCR	-2.48907	0.00649085		POTI	-1.18814	0.0078634
PRLF	-1.37963	0.000164533		YJJI	-2.50688	1.45471e-05		PHOP	-1.19049	6.80582e-06
YOBF	-1.38241	0.0228542		YHDV	-2.51204	1.24979e-06		PURH	-1.19542	1.18917e-05
THRB	-1.38398	6.06516e-08		PURM	-2.51616	6.26356e-12		BASS	-1.20246	0.00170537
YGID	-1.3899	0.000573808		HYPA	-2.51897	3.88407e-07		YAAY	-1.20423	0.0288477
AROF	-1.39058	7.71385e-05		GADW	-2.55858	3.45763e-30		PFKB	-1.21246	1.39626e-05
YIIR	-1.39209	0.0136273		HCP	-2.56119	0.042679		MSRA	-1.2178	3.51924e-07
HISC	-1.39216	0.000346472		AROP	-2.56867	5.289e-46		HISA	-1.21935	7.02312e-07
DACC	-1.3965	2.19947e-07		NAPA	-2.60779	0.000423017		PURE	-1.21957	0.000262052
OTSA	-1.39727	0.000241286		HISJ	-2.63017	3.8941e-79		HPF	-1.22074	1.07633e-09
YHHT	-1.41092	0.00510698		YNAI	-2.631	6.97013e-14		YFHM	-1.22088	0.000539359
PGPC	-1.41595	3.19712e-07		DCUB	-2.65714	0.000513195		NAPF	-1.2225	0.00755911
YHBO	-1.41906	0.000139565		YHBU	-2.70923	3.7146e-06		ELAB	-1.22429	1.43834e-07
SUFB	-1.4204	2.57038e-06		NAC	-2.72554	0.000963036		PDXK	-1.22586	8.23779e-09
HISG	-1.42195	9.16913e-06		ABRB	-2.72676	9.01322e-12		TUS	-1.22668	0.00870613
RCSA	-1.42214	0.00327755		YDFZ	-2.733	4.37671e-12		LDTD	-1.23843	1.30244e-05
YAHO	-1.42444	2.10499e-09		HYBO	-2.73927	1.37616e-07		NUDI	-1.23864	3.2581e-05
MGTA	-1.42544	1.75648e-05		FRDA	-2.75178	6.55353e-23		PURN	-1.23895	3.2515e-08
CLSB	-1.44036	0.00187907		HISQ	-2.77012	3.26414e-23		ZAPA	-1.23911	2.23809e-06
THIM	-1.4509	1.0832e-05		PROX	-2.8049	1.47618e-32		YFBU	-1.24151	8.50593e-11
ACEK	-1.46096	0.00970903		ARGG	-2.80697	5.74642e-68		CHBG	-1.24714	0.00218425
YIBH	-1.46364	0.0493585		DCUC	-2.80998	8.58486e-12		BSSS	-1.25037	3.78118e-09
YCII	-1.46647	7.63896e-06		HYPB	-2.83442	5.5724e-13		MLIC	-1.25459	0.000148942
SUFS	-1.47148	4.72275e-05		PLIG	-2.85589	4.70042e-17		CRFC	-1.25542	0.0345918
FOCA	-1.47407	2.21797e-07		GLNG	-2.86367	1.96083e-29		YICH	-1.25567	1.51339e-06
ADHE	-1.4793	2.12126e-06		NAPD	-2.87746	0.000497492		YAFE	-1.25692	1.48222e-05
CLCA	-1.4892	4.13476e-05		MDTF	-2.90552	2.52748e-05		PURF	-1.25895	3.28769e-07
USPD	-1.48952	4.76245e-06		YHIM	-2.91754	3.56706e-07		CFA	-1.263	2.73075e-07
YDCL	-1.49459	3.58258e-08		YJJP	-2.91787	6.96006e-11		ARGR	-1.26426	4.76475e-14
YJBR	-1.49618	1.6547e-09		PURL	-2.96234	3.42159e-32		YHJR	-1.2647	7.3271e-05
YDHC	-1.49641	2.6518e-06		PURC	-2.97284	8.35782e-53		YCEF	-1.26502	2.10801e-05
YJIN	-1.50087	1.0469e-06		FEOA	-3.02043	2.32307e-84		EAMA	-1.26891	0.000100603
YAIY	-1.5074	0.00599701		PURD	-3.08673	2.28518e-59		AMID	-1.27134	2.33763e-05
FRDA	-1.51067	5.69939e-05		YNFK	-3.11494	2.07477e-43		CHBB	-1.27261	4.67126e-06
ADHP	-1.51162	2.84054e-07		NIRB	-3.1472	1.28434e-17		CREC	-1.27472	0.0160251
YFEK	-1.53616	0.0256771		GLNA	-3.20678	1.19653e-87		TATD	-1.27631	5.82285e-06
YOAC	-1.53622	4.82675e-09		YFCC	-3.29682	4.97224e-07		HISH	-1.2781	7.60917e-07
ARNT	-1.54308	0.000792591		DMSA	-3.32758	5.81317e-14		CNU	-1.28044	9.24481e-08
ENTD	-1.54448	7.21411e-06		YCBJ	-3.33257	7.29006e-15		YBHF	-1.28894	0.0136809
YDCK	-1.54497	0.00033892		YBAT	-3.33514	1.10907e-12		YPEC	-1.29058	1.11663e-05
PURC	-1.54702	1.75648e-05		ARGI	-3.33969	6.27789e-69		ACEB	-1.3053	0.0214888
BAER	-1.54857	1.8124e-05		PNUC	-3.35088	2.54541e-43		HICB	-1.31087	0.000659113
YGDI	-1.55125	2.76076e-08		YJCB	-3.36595	4.93304e-81		YCHN	-1.31737	4.73999e-08
PURK	-1.55179	6.00448e-06		ADIY	-3.41751	0.0480489		YAFV	-1.3222	2.24148e-06
PGRR	-1.55524	0.00130392		NAPF	-3.43289	2.42875e-13		YTFP	-1.32237	3.01783e-10
ARNB	-1.56453	0.000573057		HDED	-3.44427	2.02844e-23		YJBQ	-1.32422	4.49486e-08
YEAX	-1.56774	0.010819		YKGM	-3.46081	0.00468335		YJEI	-1.32729	4.34478e-15
ACTP	-1.57171	0.0143001		ARGH	-3.52844	3.00829e-58		YIDG	-1.32947	0.0173818
YHCO	-1.57702	8.91792e-08		YHJE	-3.58544	6.95784e-32		TYRB	-1.3298	7.51143e-09
GCL	-1.57769	8.51448e-07		ZNUA	-3.6039	8.96424e-06		YBJQ	-1.33251	5.35094e-08
ALDA	-1.58638	0.0159041		TRPD	-3.61952	4.62662e-34		ILVB	-1.33506	8.90245e-08
YMDB	-1.58643	5.89886e-06		GLDA	-3.64358	3.16346e-18		YEDV	-1.34381	0.0322606
RRAA	-1.59168	2.80503e-05		PSIE	-3.69386	3.15689e-23		LTAE	-1.34453	8.67285e-10
ACUI	-1.59307	1.12448e-06		LIVJ	-3.73854	1.01643e-49		HOFC	-1.3465	0.038167
NADE	-1.59864	1.8001e-06		YHJX	-3.74607	0.0024599		YFBT	-1.34688	1.80942e-12
YHFG	-1.60846	2.20093e-09		BSSR	-3.85656	3.74827e-43		CHAB	-1.3522	0.00580997
LIVF	-1.61838	4.87522e-08		ARGB	-3.8768	1.32537e-55		YGDR	-1.35706	6.66152e-07
FIC	-1.63543	3.79866e-08		YNFM	-4.03281	1.29376e-43		TAS	-1.36439	6.35354e-12
MENA	-1.63769	4.16804e-06		PURT	-4.07291	4.43036e-17		YEJB	-1.3685	0.0113496
LDTD	-1.63899	2.96472e-09		GADC	-4.07425	9.34559e-18		YJBD	-1.37008	9.26448e-14
HISD	-1.64272	3.98547e-06		YHID	-4.17739	0.00097881		GLYA	-1.37392	1.07643e-16
YHDZ	-1.64496	0.00471241		HYDN	-4.18211	1.5661e-08		MUG	-1.37714	1.69004e-06
YJAB	-1.64784	0.00166675		GLSA	-4.23578	2.80492e-09		YFDY	-1.3829	4.65852e-10
AEGA	-1.64941	0.00910278		NADA	-4.29557	2.18169e-39		YDFG	-1.39385	6.15305e-15
YJJP	-1.65258	0.00170153		NADB	-4.54005	1.84476e-35		CAIF	-1.39704	8.16429e-05
GLTD	-1.65604	8.95204e-12		YDHY	-4.82227	8.45347e-05		DLD	-1.40197	4.42429e-11
NAC	-1.65626	0.00957126		HDEA	-4.83913	1.34656e-78		DTPD	-1.40603	0.00694276
YEBV	-1.65763	1.12448e-06		GRCA	-4.86374	2.74503e-111		PPC	-1.41043	1.15837e-13
NHAA	-1.6635	2.45064e-11		GLNK	-4.92698	0.00331726		PURM	-1.41066	9.41738e-07
YEDZ	-1.66859	0.0421468		MTR	-4.98283	2.7684e-107		YAIE	-1.41173	5.12786e-17
GGT	-1.66901	3.01885e-06		TTDR	-5.01147	3.27944e-14		YIEP	-1.41526	4.08262e-13
NHAR	-1.6697	6.48739e-12		HYCB	-5.08027	0.00165947		ENTS	-1.42095	0.000659308
THIB	-1.67276	3.4279e-05		GADB	-5.18421	1.207e-16		YECH	-1.42366	0.00032928
RSMF	-1.67336	3.37105e-09		THIM	-5.24424	3.33186e-27		YDIZ	-1.42502	0.000128011
PSTS	-1.67691	0.000180601		HDEB	-5.40155	2.45436e-71		DMSC	-1.42929	0.0296223
GABD	-1.68002	8.61943e-06		GADE	-5.44244	6.693e-49		YBBJ	-1.42998	1.17338e-08
YJJU	-1.68233	7.01641e-09		SLP	-5.46511	1.62887e-103		THIP	-1.43048	0.00973397
GLSA	-1.68275	1.39525e-09		DCTR	-5.49966	3.14889e-09		YBGK	-1.43191	1.6612e-06
ASNA	-1.68562	2.9678e-06		THID	-5.5646	7.82554e-26		HUPA	-1.4364	1.23369e-19
YFCZ	-1.70336	8.86708e-09		TRPE	-5.63583	5.76243e-144		RRAA	-1.43897	7.15664e-14
NAPA	-1.70869	0.0218855		ALAE	-5.73303	1.78399e-90		TOMB	-1.44186	1.55706e-13
NHOA	-1.71737	0.00654534		GADA	-5.76558	5.1027e-07		SPEG	-1.44645	2.52439e-12
YEHU	-1.72127	0.000122417		ZINT	-5.85807	2.79609e-06		PEPT	-1.45026	4.44902e-07
MDTM	-1.72266	1.48895e-05		YEGX	-6.42464	2.3492e-06		YDCA	-1.46542	6.12579e-08
GADX	-1.72694	2.22858e-12		THIG	-6.42593	9.68242e-32		SRA	-1.46884	8.91071e-13
ARGI	-1.72946	3.55913e-07		THIC	-6.43974	2.65993e-43		YIDH	-1.47083	3.41432e-05
ZAPA	-1.73342	1.12448e-06		THIH	-6.65882	3.74808e-34		SDHA	-1.47759	2.32719e-07
CFA	-1.73481	3.15629e-08		MDTE	-6.71917	4.66719e-07		SUCA	-1.4785	1.68017e-06
DTPD	-1.73524	0.00228838		THIF	-6.83828	3.81958e-23		YAEH	-1.48045	4.72185e-14
YJJZ	-1.73714	0.0381971		HYCA	-7.13175	5.7368e-08		GLXR	-1.48392	0.0469419
TALA	-1.75659	2.97292e-09		THIE	-7.18326	6.68231e-26		RHTB	-1.48565	1.24241e-09
RPOS	-1.75726	2.18757e-11						PPTA	-1.48919	8.0394e-11
LDTE	-1.76675	8.44421e-08						YHAL	-1.4901	4.9314e-11
MDTJ	-1.78195	0.00139715						NLPD	-1.49129	3.05382e-08
FRLA	-1.7873	0.0095512						HISB	-1.49167	5.6079e-10
PATD	-1.79201	0.000269121						PROX	-1.49734	1.39376e-16
YBAT	-1.7925	1.76683e-10						ARGD	-1.49936	3.53251e-09
ARNA	-1.81813	1.16062e-05						GLNP	-1.50195	0.000636506
PAOA	-1.82138	0.00839133						FDHF	-1.50214	0.0298995
COBU	-1.82191	2.04112e-05						ECPB	-1.50751	3.97452e-12
YIBI	-1.82788	0.00153001						ECPA	-1.51305	2.41983e-13
PNTA	-1.83584	1.7858e-13						CHRR	-1.51579	1.11208e-12
XANP	-1.83975	0.0015658						USPG	-1.52012	1.4739e-12
ALDB	-1.85826	0.00122311						RSEA	-1.52323	4.2218e-18
YHJA	-1.85841	1.01551e-05						LDTA	-1.52454	0.000239883
CUEO	-1.88129	8.84253e-08						YEEY	-1.52491	1.2933e-06
YJJI	-1.88268	0.0143001						FRDA	-1.53502	5.79359e-06
XYLB	-1.88534	0.0207195						LIVK	-1.53774	7.65617e-14
YGDR	-1.89094	2.57038e-06						ALLE	-1.54206	0.00114989
YIAG	-1.89111	0.010724						YBJT	-1.54394	4.17366e-06
ARSR	-1.89487	3.04895e-05						DOSC	-1.5495	0.000192205
OTSB	-1.8956	3.56984e-07						YDCZ	-1.55176	5.90722e-06
CHAC	-1.92367	1.00913e-14						YJBR	-1.55524	3.26235e-11
YHBU	-1.93033	0.0352449						TQSA	-1.5595	0.0221982
CCMA	-1.94568	4.56235e-09						YJCO	-1.56478	7.33431e-09
ZNUB	-1.97762	4.85462e-06						HISM	-1.56594	4.2854e-05
YJFY	-1.97809	0.000573057						PGRR	-1.57326	0.0401685
CHAB	-1.97915	0.00221723						IRAP	-1.57725	5.21149e-12
LHGO	-1.98987	1.63815e-05						SUCB	-1.57743	7.88784e-07
GLGS	-2.0184	2.93847e-15						ELFA	-1.57792	0.0151131
YFDC	-2.01933	7.59724e-07						ASNB	-1.58071	5.10457e-11
GABT	-2.02843	9.3634e-09						CBPA	-1.58267	1.69341e-06
GLDA	-2.03718	9.01017e-06						LIVG	-1.58278	3.29204e-08
PURM	-2.05365	5.6068e-09						YAHO	-1.5885	0.000463345
YHGA	-2.0644	5.18449e-08						RPOE	-1.58956	3.06269e-16
ARGH	-2.06779	1.66859e-16						CHEZ	-1.59249	0.00762858
YOHF	-2.06856	5.62655e-06						OMPW	-1.5963	0.00551098
HYPC	-2.06889	0.00827337						DAPB	-1.59691	1.11876e-12
ARND	-2.07173	6.72219e-05						ARGE	-1.60775	8.67886e-13
USPB	-2.07342	6.07469e-15						THIB	-1.61137	8.68183e-07
YCGB	-2.08201	3.43222e-09						COBU	-1.61373	1.43278e-06
GADE	-2.08288	8.22616e-16						YBJP	-1.61654	1.74515e-14
YSGA	-2.09445	7.28862e-13						PHOQ	-1.61954	1.63159e-06
CBDA	-2.10303	0.0289169						UGD	-1.61974	3.34522e-06
CBPA	-2.10358	3.74277e-10						YNJH	-1.62334	0.000917031
NARV	-2.11448	0.00303924						YOAF	-1.62394	1.87941e-10
YDEJ	-2.11565	0.0455336						NEI	-1.63663	5.54963e-05
MDTF	-2.1196	4.04557e-10						ILVE	-1.63821	3.54089e-18
YHJX	-2.12429	0.0034648						ARGI	-1.64267	7.35543e-07
DMSB	-2.14157	0.0061849						LIVF	-1.65675	1.85762e-09
MNTH	-2.14834	3.63188e-13						YNFB	-1.65968	4.57122e-18
LSRB	-2.1501	0.0237569						YODD	-1.66299	0.00938658
LYSA	-2.15354	5.11633e-14						YGHU	-1.66619	2.12966e-10
PAOD	-2.15607	0.00885736						OSME	-1.66785	9.65159e-14
LSRF	-2.1561	0.00207652						ILVD	-1.67086	8.87864e-10
CSPE	-2.18513	8.59889e-08						YFBS	-1.67226	1.95312e-05
CBPM	-2.19748	8.7209e-13						ARGC	-1.67779	1.89167e-10
CHBB	-2.20203	3.13539e-18						HISI	-1.6789	3.28626e-17
TREF	-2.2189	3.0387e-08						HISF	-1.68142	7.33912e-13
GLNL	-2.23204	8.48382e-10						HISG	-1.69184	6.27287e-17
YHDX	-2.23569	0.00343487						YFEY	-1.7026	8.95513e-10
YEAG	-2.2697	1.31364e-12						FADA	-1.70633	0.000736188
YEBO	-2.29316	1.10495e-19						SERA	-1.71337	1.36367e-16
OSME	-2.31098	5.94315e-10						MENI	-1.7209	6.32803e-14
YDDM	-2.31454	3.94602e-14						AROL	-1.72162	2.76896e-16
FEOC	-2.33253	2.49847e-13						MANX	-1.72677	1.54232e-15
ZNUC	-2.34222	0.0107518						SPY	-1.72865	5.82462e-06
MDTE	-2.35979	8.37919e-15						LEUA	-1.72883	9.71572e-17
HYPB	-2.36104	4.20205e-08						DGCZ	-1.73136	8.19766e-11
ARGB	-2.36517	1.62156e-12						YAIA	-1.73797	1.27428e-16
YNFD	-2.36531	0.0206162						ABRB	-1.75508	1.82953e-05
GABP	-2.39917	0.00020465						LEUB	-1.76779	2.7011e-24
YBAA	-2.40015	1.87177e-10						ABGA	-1.76849	0.00135217
TYRA	-2.40293	1.13176e-18						ECPD	-1.76879	1.18377e-08
NARK	-2.40749	4.75823e-08						YBGL	-1.76931	1.29861e-08
YEAH	-2.43764	7.47365e-12						ILVL	-1.77031	7.83899e-08
GADW	-2.44464	1.08888e-13						GCVP	-1.77651	4.06578e-07
CSGG	-2.46675	2.60232e-13						LEUL	-1.78381	2.16011e-07
PURL	-2.47442	9.53621e-16						ZNUB	-1.78597	3.01163e-12
HDEA	-2.48246	5.24522e-27						PURK	-1.78658	2.12483e-11
YFCC	-2.49136	0.00140829						PURL	-1.7917	1.14507e-08
BLR	-2.49186	1.30033e-17						HISD	-1.79657	2.27606e-13
FSAB	-2.50896	1.22217e-07						YBAN	-1.80029	1.48362e-08
HYAD	-2.51904	0.00125825						TRPR	-1.80377	2.88765e-11
PNTB	-2.52381	6.0805e-15						YDEN	-1.80586	0.00321455
YGEI	-2.52456	1.36701e-05						YCCX	-1.81323	8.84749e-11
YEGP	-2.5357	6.0367e-20						POTF	-1.81578	2.07949e-10
HYAC	-2.54541	0.0464852						CBPM	-1.81753	4.79917e-07
MEPM	-2.57804	9.57473e-09						YBJX	-1.82553	1.5792e-13
YHJE	-2.59335	6.46529e-15						YBJG	-1.8263	1.71415e-09
YJDN	-2.60035	2.56885e-08						YJJP	-1.83185	0.000505858
CSGF	-2.60044	2.27901e-06						PNTB	-1.83828	1.51551e-10
YNFK	-2.60102	1.51161e-17						ILVN	-1.83954	2.52647e-15
YCCJ	-2.60173	9.41258e-07						HOFM	-1.84054	0.0459384
GLNG	-2.61456	7.24805e-17						USPF	-1.85633	3.87253e-10
HDED	-2.62291	4.34427e-33						HISJ	-1.85729	2.6736e-25
PURD	-2.62398	1.05054e-21						GLNH	-1.85809	8.5628e-13
HDEB	-2.62908	1.19834e-23						OMPC	-1.85862	2.6629e-13
AMTB	-2.65026	5.46374e-05						METQ	-1.85864	4.02205e-21
NRFA	-2.65521	0.0151149						SLYB	-1.86218	2.69896e-29
NARW	-2.66113	0.0156782						YDJG	-1.86296	0.00521293
ABRB	-2.66299	1.58598e-08						HISQ	-1.86486	7.38813e-14
PSIE	-2.69978	8.25047e-07						GSTA	-1.86868	1.87329e-20
FEOB	-2.71031	1.37406e-12						YECD	-1.87146	4.96221e-09
NARZ	-2.71036	0.00480053						YFCI	-1.87513	0.00060205
PLIG	-2.72037	0.00372685						YOBD	-1.88084	4.17375e-09
NAPD	-2.73372	0.00162212						PATA	-1.88724	0.0379283
GLNA	-2.73615	2.42525e-15						USPA	-1.89841	9.91336e-18
TKTB	-2.75551	1.43567e-17						PSIF	-1.91315	0.00730303
YSAA	-2.78133	8.92887e-14						YHAV	-1.92045	5.90827e-11
PAOC	-2.78427	0.000184871						YFCF	-1.92747	1.80489e-06
NIRD	-2.80814	2.56098e-11						YKGJ	-1.92885	0.000722917
NARU	-2.81798	0.000393603						GLNQ	-1.93279	7.47403e-11
AROP	-2.85964	4.78722e-29						YCEJ	-1.9338	2.22055e-06
YODD	-2.86407	7.89235e-26						FHUD	-1.93521	5.09776e-05
DCUB	-2.88441	1.65913e-07						PGPC	-1.94265	8.66279e-16
CSGD	-2.89328	5.98529e-15						SERC	-1.9461	1.81753e-35
CSGE	-2.89956	4.307e-08						HISC	-1.94766	3.06269e-16
NARY	-2.91164	0.00508041						MALF	-1.95205	0.0149419
PAOB	-2.91632	0.00174553						YEAX	-1.95257	0.00385917
YAIV	-2.94997	0.0143521						PHOA	-1.95479	6.7837e-07
YDCV	-2.95434	0.000436756						LEUC	-1.95973	6.27612e-28
PURT	-2.97656	1.88602e-07						EAMB	-1.96215	0.000678029
YJCB	-2.98222	1.91154e-18						FRDD	-1.96622	9.55751e-07
SRA	-3.07592	3.10393e-06						YSAA	-1.97257	2.28946e-10
PNUC	-3.08881	6.01331e-25						YIIS	-1.97646	1.74515e-14
PATA	-3.09253	3.30972e-24						METH	-1.97742	2.1285e-15
YLII	-3.11772	5.41517e-25						MDTM	-1.97782	0.00343685
KATE	-3.11971	4.19325e-12						THRA	-1.97981	1.56209e-26
GATY	-3.14865	3.37269e-21						PATD	-1.98228	0.0266117
YBJC	-3.16354	0.00726976						YBHR	-1.98398	0.00865251
YHID	-3.19802	1.30314e-29						SDHB	-1.98517	5.25388e-16
FEOA	-3.2019	0.00163199						PAGP	-1.99091	0.00110611
YCIF	-3.26531	1.88715e-14						FHUC	-1.99557	1.83399e-10
PAGP	-3.26704	6.745e-14						MEPM	-2.00063	1.05749e-20
CUSB	-3.3292	0.00858046						ILVH	-2.00358	7.3066e-17
MOBB	-3.36509	5.41533e-08						CVPA	-2.01811	1.39907e-13
BSSR	-3.37264	2.38123e-15						YNAI	-2.02319	2.87846e-12
LIVJ	-3.37283	2.24565e-29						FDNI	-2.04207	0.00206083
YOHC	-3.40286	1.37013e-14						USPD	-2.04531	2.90627e-17
YCIE	-3.42214	1.7462e-16						GLTA	-2.05419	1.12421e-11
SUFA	-3.42628	3.36163e-06						FRDB	-2.06529	6.60305e-06
NAPF	-3.46755	3.87488e-11						SRLM	-2.06893	0.000421433
FBAB	-3.4688	1.72766e-32						GLDA	-2.07478	1.44402e-07
YNFM	-3.47896	1.55854e-23						YAIY	-2.09667	0.000335411
YCIG	-3.58333	2.0742e-16						YCII	-2.10511	3.92316e-33
NADA	-3.5912	2.73074e-21						YQJH	-2.10772	2.48759e-16
TTDR	-3.61631	8.21994e-11						FRDC	-2.12857	3.43084e-06
THID	-3.73897	1.01894e-19						SRLB	-2.13082	0.000295091
YEGX	-3.74526	6.52065e-15						MDTF	-2.13245	4.26614e-07
NIRB	-3.75884	7.97225e-19						PSPF	-2.14079	3.84722e-10
TRPA	-3.84227	7.68028e-33						DPPA	-2.14395	2.62197e-29
ALAE	-3.99307	8.43956e-57						WCAH	-2.14545	0.00576788
ZNUA	-4.01741	7.40504e-05						ZNUC	-2.14564	1.69924e-20
FDHF	-4.01782	3.56601e-29						YHHJ	-2.15135	0.000637197
TRPB	-4.06912	3.99894e-41						OMPF	-2.1595	8.03411e-52
YBJM	-4.17545	2.87205e-33						YBHS	-2.17448	0.0071235
YDDW	-4.18228	5.79273e-49						SUCD	-2.17503	0.000152769
TRPC	-4.30625	4.45102e-41						PNTA	-2.17916	2.70719e-26
NADB	-4.34058	1.73963e-34						HDHA	-2.18396	2.34212e-18
GRCA	-4.54082	1.6976e-40						GLTJ	-2.19603	2.04533e-09
YBCV	-4.62732	0.00206913						LRP	-2.19696	1.51804e-48
YHDV	-4.75262	1.72127e-09						FEPD	-2.19722	1.27282e-06
YHIM	-4.79829	2.14671e-57						YHDZ	-2.1989	0.00329955
THIG	-4.8984	1.69712e-28						YCIE	-2.19953	5.27245e-07
THIH	-5.01311	2.03967e-26						ACEK	-2.21441	0.0298054
HYPA	-5.01512	1.36423e-27						OSMC	-2.22199	3.52447e-30
GADA	-5.04146	1.59083e-62						ECPE	-2.22275	5.8305e-13
HYDN	-5.05538	8.43995e-18						CSGG	-2.22717	0.000659308
GADC	-5.10962	8.26031e-79						ASD	-2.22959	1.01212e-38
MTR	-5.24857	1.28001e-81						YDHZ	-2.23515	4.57965e-18
TRPD	-5.27589	1.2308e-44						YECE	-2.23605	0.0002974
THIE	-5.30596	6.31348e-27						GFCA	-2.23701	1.00561e-25
HYCC	-5.34175	0.000202697						MDTE	-2.23916	3.16507e-07
CUSF	-5.36981	0.000929374						ACTP	-2.24347	0.0498595
GADB	-5.39386	2.37907e-101						YSGA	-2.27034	6.35761e-16
THIC	-5.41131	2.20926e-26						XANP	-2.27677	4.10014e-10
THIF	-5.50752	4.6081e-27						YAAX	-2.28167	5.78584e-15
HYAA	-6.05981	2.47522e-05						YEAW	-2.28876	0.0126368
TRPE	-6.40839	1.49378e-71						PURD	-2.29596	8.93473e-22
CUSC	-6.47782	0.000530172						YCBJ	-2.29649	9.21043e-08
CSGC	-6.89729	1.20919e-17						SUFB	-2.29818	1.83161e-07
YKGM	-7.30408	3.01885e-06						MNAT	-2.30359	9.1861e-22
CSGA	-7.42729	4.18772e-18						NRDH	-2.30853	4.23097e-11
HYCB	-7.66855	1.02298e-08						PRLF	-2.32206	5.77038e-16
HYCA	-7.71912	3.66668e-17						FEPG	-2.32585	2.55358e-06
ZINT	-8.15003	1.11902e-07						YDJI	-2.32966	0.0106662
CSGB	-9.68015	3.14331e-11						FEPC	-2.3452	5.85168e-11
								LEUD	-2.3496	4.69999e-40
								YECJ	-2.35611	0.000221762
								THIM	-2.36286	5.05379e-14
								YFEK	-2.36718	0.0021881
								LEUO	-2.37505	0.00126673
								TYRA	-2.37997	5.7247e-19
								LPP	-2.3813	1.90098e-13
								GLTL	-2.38174	1.85301e-15
								YDFZ	-2.38251	7.54313e-10
								MANY	-2.38776	2.43337e-19
								YDIV	-2.39367	2.0153e-15
								YCEI	-2.39847	5.36683e-37
								YFCC	-2.40909	0.00684437
								ACEA	-2.42145	1.12458e-08
								ARGT	-2.4255	4.43627e-28
								YEDZ	-2.43577	0.0276931
								GCVH	-2.44904	1.48172e-21
								NRDI	-2.45134	7.41991e-11
								GLTK	-2.46006	4.70238e-09
								YHII	-2.46094	2.04974e-17
								ILVM	-2.4746	9.41999e-18
								MGTA	-2.49611	4.82151e-09
								ASR	-2.49849	0.00205439
								PMRD	-2.49997	2.12042e-15
								RSTA	-2.5112	3.78809e-23
								MDH	-2.51232	2.94206e-51
								MALE	-2.51828	0.016523
								YDIP	-2.53527	0.000779974
								THRB	-2.53597	6.70668e-43
								TAP	-2.54416	0.0192747
								FEOC	-2.55138	6.64888e-25
								RPOS	-2.56197	2.42525e-31
								USPC	-2.5839	9.13703e-27
								FEOB	-2.58954	3.33651e-20
								WCAK	-2.59835	0.0387298
								WCAG	-2.59964	7.63749e-05
								TONB	-2.60499	1.20743e-28
								SAD	-2.61089	9.04898e-12
								PURC	-2.61178	7.97204e-37
								PLIG	-2.62758	1.71257e-05
								SRLD	-2.62891	1.23377e-13
								ARTJ	-2.63863	4.3678e-33
								MGRB	-2.64464	1.58742e-24
								YGAM	-2.64634	4.00905e-05
								ECPR	-2.65658	9.26613e-34
								YHDV	-2.66157	2.31394e-08
								THRC	-2.66213	3.68139e-58
								ARGG	-2.67319	1.04629e-52
								TAR	-2.67627	0.00481239
								GLTB	-2.67841	3.76969e-37
								ILVA	-2.69385	1.11493e-40
								YJBH	-2.69436	0.0121141
								GLSA	-2.70927	0.000627802
								YLII	-2.71892	0.0267626
								HDED	-2.72574	5.99229e-24
								PPSA	-2.7329	1.52453e-35
								YEAH	-2.73866	0.00920143
								YBFA	-2.74341	2.70015e-36
								SUFD	-2.74629	4.52826e-10
								CSPD	-2.78365	1.62957e-37
								GLGC	-2.78867	1.58834e-23
								MANZ	-2.79179	5.26564e-24
								WCAI	-2.79183	0.022357
								YGEI	-2.79457	0.0232309
								FEOA	-2.80114	1.87101e-41
								GADX	-2.82053	7.86779e-18
								PQQL	-2.82561	8.92292e-05
								EXBB	-2.83576	2.69564e-53
								YBJM	-2.8512	9.04169e-21
								LSRG	-2.85564	2.95382e-05
								PUUR	-2.85639	8.59978e-25
								SHIA	-2.86306	2.36934e-24
								YBIC	-2.87237	8.6345e-26
								ABGB	-2.87829	0.000207512
								LAMB	-2.88609	1.0498e-05
								MNTH	-2.89402	7.29723e-15
								EXBD	-2.90299	4.46185e-48
								SUFC	-2.90693	2.98528e-13
								PURT	-2.9226	1.11939e-07
								NAC	-2.93849	1.52371e-06
								GMD	-2.94472	2.28841e-08
								RSTB	-2.95149	5.20895e-19
								SUFA	-2.98837	2.89658e-09
								RBBA	-2.99709	6.09936e-07
								FHUA	-3.00799	5.60927e-39
								GLTI	-3.01659	7.37379e-33
								HIUH	-3.03502	1.3965e-05
								YHID	-3.04784	2.14696e-07
								GLGX	-3.05597	1.16671e-24
								YAGU	-3.06155	7.9452e-31
								WZC	-3.06247	0.0084851
								YBAT	-3.0662	2.67443e-07
								FTNB	-3.07248	2.91448e-29
								BDM	-3.08168	3.48899e-05
								COPA	-3.08266	8.42477e-57
								BFR	-3.0987	3.57259e-39
								SUFS	-3.10496	4.88019e-13
								CPSG	-3.11079	0.00175821
								MALM	-3.13032	1.18245e-05
								YHJE	-3.13319	1.14436e-29
								AROP	-3.13393	1.26723e-55
								DCTR	-3.14695	2.46897e-23
								GMR	-3.16341	4.49945e-16
								GLGA	-3.184	1.6968e-35
								NRDE	-3.19973	9.89574e-21
								SUFE	-3.20617	1.75684e-21
								GLGP	-3.22167	1.40467e-44
								WCAE	-3.22217	6.14154e-06
								TRPB	-3.22453	7.28265e-39
								WCAF	-3.23167	1.16089e-05
								NADA	-3.23628	3.36157e-28
								YOBF	-3.29261	2.17664e-46
								GRCA	-3.29359	7.58394e-39
								YJCZ	-3.30398	0.000139959
								GLTD	-3.30781	3.99388e-65
								PGAD	-3.31613	1.75989e-10
								GADE	-3.33151	1.20819e-56
								ALAE	-3.33482	1.24441e-55
								ARGA	-3.3581	3.61229e-36
								TRPC	-3.36156	1.072e-42
								CSPC	-3.40973	5.74715e-46
								YJBF	-3.42708	0.0128797
								GDHA	-3.43193	1.11518e-96
								TRPA	-3.4349	2.6392e-43
								EPTA	-3.45666	0.000262052
								YIAB	-3.45714	0.000270143
								DCUB	-3.45984	6.99103e-05
								YBII	-3.4748	4.2004e-39
								ZNUA	-3.49332	8.11855e-52
								RMF	-3.50015	5.04345e-39
								AROF	-3.52882	1.54412e-55
								YNFM	-3.55175	1.33187e-33
								TTDR	-3.56043	7.02004e-07
								BSSR	-3.57069	8.23675e-36
								PNUC	-3.57682	3.47158e-49
								GLGB	-3.58723	1.20929e-47
								LSRF	-3.58951	0.0001373
								MALG	-3.60531	2.50243e-05
								LYSC	-3.61743	2.44651e-53
								YCDT	-3.65403	1.12236e-05
								ARGB	-3.67631	7.26415e-40
								WCAD	-3.7021	8.15061e-05
								FHUF	-3.70301	1.80227e-55
								GLNL	-3.72962	1.11788e-10
								HDEB	-3.74855	1.78586e-54
								ARGH	-3.76868	1.39219e-56
								YEGX	-3.79985	3.12319e-06
								YHFL	-3.81811	4.48785e-31
								ACS	-3.86335	1.7417e-08
								WCAA	-3.87896	0.0029226
								ARNT	-3.88562	1.23579e-07
								NRDF	-3.90174	6.42851e-26
								PSIE	-3.90468	2.9181e-27
								YDEQ	-3.92434	0.0138901
								LYSA	-3.93071	9.41734e-75
								HDEA	-3.954	9.52893e-54
								SLP	-3.95717	2.05657e-91
								EFEB	-3.99825	4.20984e-44
								PGAB	-4.07989	7.43137e-05
								PGAA	-4.08473	1.05366e-09
								THID	-4.09114	1.20852e-23
								EFEO	-4.09174	6.12439e-59
								YJCH	-4.11285	0.00123218
								ARND	-4.1358	5.09679e-10
								YIAA	-4.13775	1.62053e-07
								WZB	-4.14408	0.00764942
								GLNG	-4.1663	2.58997e-25
								GADW	-4.19515	8.58124e-41
								PGAC	-4.19578	3.87403e-05
								GLNA	-4.25011	6.74052e-103
								PUUP	-4.33273	2.02844e-05
								LIVJ	-4.36969	6.71664e-36
								LSRB	-4.37643	0.00374138
								WZA	-4.37904	0.000447757
								ENTE	-4.42445	6.71664e-36
								AIS	-4.4447	7.27277e-13
								ARNA	-4.4495	5.58518e-16
								YBCV	-4.45439	0.00946015
								ENTH	-4.58015	9.33152e-37
								ENTA	-4.60732	1.83611e-40
								ENTC	-4.63851	6.1885e-50
								THIG	-4.64158	6.80216e-33
								ARNC	-4.69088	9.84539e-12
								FEPB	-4.70823	3.06866e-43
								THIE	-4.74747	3.48029e-31
								ENTB	-4.77956	2.71236e-40
								THIF	-4.78198	1.73478e-30
								THIC	-4.8012	6.80216e-33
								THIH	-4.80463	6.56566e-32
								YNCE	-4.87343	3.15107e-148
								HYCA	-4.8876	0.00228147
								NADB	-4.89566	2.45115e-25
								PUUD	-4.99456	2.33819e-17
								YJJZ	-5.04433	1.16178e-18
								YDER	-5.10278	0.000931919
								FES	-5.11261	5.59549e-59
								YDES	-5.16528	0.000729502
								ARNB	-5.23047	3.54582e-19
								RCSA	-5.30904	5.94974e-70
								GADA	-5.32119	4.28637e-33
								YDIE	-5.48978	1.77722e-26
								FEPE	-5.59845	0.000129623
								FEPA	-5.60179	3.55918e-62
								CIRA	-5.65382	2.30462e-94
								CUSB	-5.68082	8.91139e-05
								YDDA	-5.68642	9.1646e-05
								ENTF	-5.73729	7.47965e-68
								YBIX	-5.91466	1.3768e-35
								YHIM	-5.91917	1.39123e-19
								FIU	-6.069	6.62868e-63
								MTR	-6.10863	6.32613e-118
								YHJX	-6.12328	3.32815e-07
								YDDB	-6.22612	6.77722e-06
								ENTD	-6.24571	4.27908e-22
								PUUA	-6.34968	4.69319e-51
								GADC	-6.37936	6.95399e-45
								GADB	-6.46749	3.51536e-67
								CUSC	-6.52905	1.80489e-06
								CUSF	-6.65794	8.01184e-07
								TRPD	-6.84224	1.71073e-30
								YKGM	-7.39338	7.26537e-218
								METE	-7.52468	1.31267e-40
								ZINT	-8.24968	0
								PUUC	-8.28316	9.83312e-21
								FHUE	-8.33311	2.98722e-11
								TRPE	-8.40817	1.5044e-39
								PUUB	-8.95087	1.19487e-16
								PUUE	-9.0776	3.72927e-17
