# Supplementary material for: Differential transcriptome analysis of enterohemorrhagic Escherichia coli strains reveals differences in response to plant-derived compounds
Source: BMC Microbiol. 2019 Sep 5;19:212. doi: 10.1186/s12866-019-1578-4 (PMC6729007; doi:10.1186/s12866-019-1578-4)
Supplement: Supplementary file 2 — Differential gene expression according to the respective reference genomes of E. coli O157:H− strain 3072/96, E. coli O104:H4 strain C227–11φcu and E. coli O157:H7 strain Sakai. For each differentially expressed gene, the gene ID, the log2 fold change between both treatment groups (log2FoldChange), and the Benjamini-Hochberg adjusted p-value (padj.) are indicated. (XLSX 183 kb) [file 12866_2019_1578_MOESM2_ESM.xlsx]

## Sheet: Additional file 2
Differential Gene Expression according to the respective reference genomes Differential gene expression according to the respective reference genomes of E. coli O157:H- strain 3072/96, E. coli O104:H4 strain C227-11φcu and E. coli O157:H7 strain Sakai. For each differentially expressed gene, the gene ID, the log2 fold change between both treatment groups (log2FoldChange), and the Benjamini-Hochbe…
Escherichia coli O157:H- str. 3072/96				Escherichia coli O104:H4 C227-11ϕcu				Escherichia coli O157:H7 str. Sakai
locus_tag	log2FC	padj		locus_tag	log2FC	padj		locus_tag	log2FC	padj
CSW52_08285	6.80568	6.68306e-131		AAF13_06770	9.01269	2.71753e-13		BAB34874	6.29536	4.03777e-36
CSW52_15410	6.29135	6.79526e-37		AAF13_06780	8.2159	1.08335e-27		BAB33626	6.20792	1.05191e-158
CSW52_10550	5.98533	3.88716e-51		AAF13_12290	7.90188	2.21725e-49		BAB37318	5.71242	3.79796e-110
CSW52_17910	5.93649	1.97526e-31		AAF13_06900	7.73873	0		BAB33820	5.59045	8.84807e-50
CSW52_14150	5.57251	3.62424e-126		AAF13_26495	7.41566	4.47829e-93		BAB37319	5.44504	1.49347e-119
CSW52_08290	5.5217	5.63974e-65		AAF13_06905	7.25471	2.07237e-118		BAB36109	5.38166	2.79281e-18
CSW52_08295	5.18631	1.89618e-44		AAF13_12285	7.14133	2.35929e-58		BAB34875	5.34165	4.83037e-32
CSW52_18525	5.17443	1.17322e-55		AAF13_17105	7.06743	0		BAB36100	5.21462	1.39852e-37
CSW52_14155	5.03061	4.52588e-27		AAF13_06800	6.98805	6.52817e-20		BAB36106	5.08217	2.09793e-30
CSW52_26835	4.616	8.2945e-30		AAF13_19245	6.84724	7.49364e-13		BAB36110	4.92417	1.87511e-16
CSW52_12530	4.36957	2.13024e-20		AAF13_24370	6.74428	3.61495e-116		BAB34876	4.89325	8.47873e-37
CSW52_08170	4.36953	2.70174e-05		AAF13_12280	6.28602	2.63823e-142		BAB34877	4.87723	4.02735e-34
CSW52_23055	4.34932	1.70694e-25		AAF13_22795	6.25213	0		BAB36108	4.78134	2.42897e-24
CSW52_06070	4.24051	1.1944e-66		AAF13_06790	6.20581	2.50707e-50		BAB36107	4.77179	4.09224e-33
CSW52_08155	4.23092	1.61113e-16		AAF13_22800	6.18166	0		BAB34210	4.72584	1.46267e-92
CSW52_08185	4.18927	1.29027e-67		AAF13_18620	6.00618	4.97719e-264		BAB37080	4.72057	8.97805e-64
CSW52_17960	4.15931	3.46369e-08		AAF13_06890	5.98667	1.8586e-68		BAB34878	4.71039	2.92662e-28
CSW52_06075	4.08907	1.40347e-33		AAF13_06775	5.90153	4.98354e-35		BAB34913	4.67731	9.3677e-30
CSW52_08165	3.97786	0.000108185		AAF13_12275	5.87452	1.03067e-193		BAB37079	4.66338	6.86212e-81
CSW52_13230	3.93859	1.12645e-18		AAF13_17110	5.85912	6.44726e-97		BAB35781	4.6489	3.64655e-71
CSW52_10875	3.81395	9.191e-47		AAF13_07080	5.85601	5.90953e-200		BAB34879	4.61579	9.44641e-29
CSW52_08160	3.78427	3.46139e-11		AAF13_06785	5.83525	3.12183e-91		BAB36011	4.5499	0.000939082
CSW52_21665	3.74011	3.20308e-39		AAF13_11770	5.8261	2.59371e-68		BAB35782	4.45279	3.87652e-152
CSW52_13180	3.63211	3.21326e-19		AAF13_19235	5.75021	9.41942e-245		BAB33733	4.45002	5.59067e-116
CSW52_06535	3.57875	8.82201e-15		AAF13_06820	5.72194	6.91901e-122		BAB37333	4.44903	4.89913e-103
CSW52_19845	3.57586	1.45063e-41		AAF13_12270	5.66016	1.92954e-142		BAB35330	4.42892	1.74829e-49
CSW52_18530	3.49016	1.40653e-44		AAF13_06895	5.63738	2.42471e-226		BAB38286	4.36994	3.76614e-139
CSW52_16425	3.45215	1.35614e-15		AAF13_12255	5.50644	5.10225e-63		BAB35331	4.313	3.26899e-57
CSW52_06080	3.42193	8.20229e-29		AAF13_07095	5.40487	4.7148e-48		BAB37766	4.31196	7.44491e-41
CSW52_10555	3.37196	1.53862e-13		AAF13_17115	5.3706	9.46966e-174		BAB37864	4.24107	2.24565e-54
CSW52_10880	3.3712	1.74608e-19		AAF13_12265	5.35232	2.24634e-175		BAB37125	4.16505	1.60863e-69
CSW52_10725	3.31232	3.57948e-10		AAF13_07085	5.23565	1.62794e-156		BAB36102	4.10888	7.44963e-21
CSW52_19595	3.2582	1.10388e-33		AAF13_12245	5.2128	6.71516e-236		BAB36103	4.03429	2.6039e-19
CSW52_12525	3.23392	0.00106164		AAF13_26500	5.19983	3.43651e-88		BAB36111	4.02496	6.26275e-06
CSW52_23435	3.21015	6.33628e-05		AAF13_05080	5.15385	5.36396e-80		BAB36104	4.00897	0.0244628
CSW52_15460	3.20519	7.75283e-13		AAF13_06885	5.14942	1.56776e-57		BAB38114	3.99684	2.60565e-42
CSW52_23545	3.18651	6.63409e-15		AAF13_12250	5.03603	1.05805e-57		BAB34880	3.99544	4.89206e-18
CSW52_12980	3.12893	5.0566e-27		AAF13_06805	4.89069	2.31434e-81		BAB35954	3.99255	1.12263e-28
CSW52_06945	3.11719	2.27753e-19		AAF13_12260	4.88085	2.91937e-59		BAB38217	3.88003	7.491e-42
CSW52_06950	3.11338	1.80796e-24		AAF13_24105	4.8091	1.28508e-70		BAB37317	3.84062	4.35144e-125
CSW52_07795	3.10241	3.08853e-25		AAF13_25040	4.79246	3.24597e-123		BAB35478	3.83151	1.9213e-69
CSW52_18975	3.09672	5.76784e-09		AAF13_07060	4.78905	2.50313e-151		BAB35332	3.80271	2.25658e-77
CSW52_17950	3.07283	6.53828e-11		AAF13_06765	4.76848	1.2893e-10		BAB35851	3.79661	3.27615e-59
CSW52_12540	3.06788	1.55025e-09		AAF13_07100	4.69738	1.46852e-101		BAB37741	3.76771	4.95913e-97
CSW52_09225	3.06756	2.72975e-42		AAF13_07110	4.65522	2.10619e-28		BAB34881	3.75549	1.12085e-14
CSW52_27770	3.04533	5.35679e-22		AAF13_07065	4.61357	7.66889e-128		BAB37917	3.74248	1.39629e-49
CSW52_16355	3.0165	1.44537e-12		AAF13_06795	4.57453	3.16153e-50		BAB36105	3.68107	9.83712e-14
CSW52_04505	2.99067	3.18709e-06		AAF13_07105	4.53336	2.99526e-107		BAB34209	3.67575	2.68861e-22
CSW52_28550	2.97992	2.48282e-32		AAF13_00520	4.49556	4.18101e-158		BAB34882	3.65224	7.99227e-13
CSW52_18425	2.95807	2.60719e-43		AAF13_26540	4.43696	2.88468e-14		BAB36101	3.61814	6.33264e-23
CSW52_22555	2.95775	3.14914e-14		AAF13_06810	4.40371	2.71382e-58		BAB38181	3.61517	4.59397e-35
CSW52_23440	2.95087	4.97093e-06		AAF13_07090	4.38479	1.47083e-74		BAB37918	3.60531	1.06108e-47
CSW52_13090	2.93798	2.01182e-18		AAF13_24155	4.38428	3.18892e-112		BAB36482	3.59292	1.31586e-32
CSW52_04500	2.91857	0.000269763		AAF13_07000	4.27445	5.73187e-30		BAB37860	3.47532	9.35294e-64
CSW52_03110	2.89575	1.72878e-17		AAF13_06825	4.18779	1.42269e-65		BAB37242	3.41808	6.18225e-37
CSW52_13185	2.89372	2.63982e-11		AAF13_07070	4.17632	1.70694e-122		BAB35152	3.40702	3.29614e-26
CSW52_08200	2.86635	2.27753e-19		AAF13_05440	4.15271	1.31133e-86		BAB36036	3.39055	2.0299e-41
CSW52_09185	2.86449	1.68641e-19		AAF13_06815	4.12475	8.69461e-87		BAB36099	3.36339	1.80863e-22
CSW52_10525	2.86278	1.17591e-11		AAF13_23255	4.11434	7.92728e-56		BAB35562	3.33506	4.20132e-36
CSW52_05215	2.85589	1.86401e-09		AAF13_19660	4.09542	1.74295e-213		BAB38736	3.30897	1.05139e-05
CSW52_06930	2.85034	0.000131933		AAF13_00220	4.08808	8.87348e-215		BAB37455	3.28704	6.92131e-38
CSW52_14550	2.84229	0.00065627		AAF13_10220	4.07325	0.00338272		BAB38482	3.27216	1.62279e-49
CSW52_12520	2.82329	0.0115494		AAF13_05450	4.02072	5.81535e-16		BAB35789	3.21558	6.04102e-29
CSW52_10885	2.81087	4.52424e-20		AAF13_12300	4.01296	3.39542e-118		BAB38037	3.20698	4.74596e-27
CSW52_18445	2.79049	1.85833e-23		AAF13_12295	3.99692	8.33013e-39		BAB38218	3.18069	7.08901e-19
CSW52_19820	2.7799	1.36316e-07		AAF13_07120	3.95408	3.62709e-20		BAB35561	3.11821	1.28672e-34
CSW52_23535	2.77899	1.37907e-14		AAF13_26505	3.91267	8.33354e-100		BAB34276	3.11187	1.49004e-30
CSW52_17325	2.76953	9.99595e-13		AAF13_27465	3.80553	2.27459e-108		BAB37743	3.08453	2.10227e-52
CSW52_16055	2.75989	0.0190854		AAF13_21865	3.8018	1.14262e-196		BAB37485	3.05839	3.23314e-39
CSW52_13135	2.75834	5.92461e-22		AAF13_05445	3.71094	1.73748e-06		BAB36488	3.03809	2.00018e-61
CSW52_21130	2.72682	2.59139e-13		AAF13_07075	3.68077	1.51362e-102		BAB37585	3.02777	6.54714e-46
CSW52_27775	2.71194	7.57572e-21		AAF13_12240	3.66469	2.90872e-216		BAB38560	3.02284	6.06968e-24
CSW52_22115	2.70955	2.1296e-14		AAF13_06760	3.64961	1.25887e-12		BAB35329	3.02191	3.23468e-59
CSW52_14770	2.70789	0.00733225		AAF13_26535	3.5868	9.53055e-07		BAB37638	2.97787	1.17628e-39
CSW52_09955	2.69098	3.83175e-11		AAF13_19250	3.55356	4.84106e-46		BAB35480	2.9719	6.75327e-48
CSW52_03390	2.67966	0.0132457		AAF13_21860	3.5462	5.35434e-46		BAB36979	2.93215	1.84693e-35
CSW52_23050	2.675	3.40239e-08		AAF13_19655	3.49478	5.4749e-209		BAB37872	2.93118	3.5748e-14
CSW52_11705	2.64953	1.22072e-10		AAF13_20885	3.41983	2.8803e-86		BAB37428	2.88964	9.32677e-12
CSW52_18145	2.6418	4.22504e-14		AAF13_08215	3.41561	4.51872e-64		BAB36025	2.88321	5.63062e-55
CSW52_22125	2.62056	2.64059e-18		AAF13_12830	3.40197	6.26954e-05		BAB37534	2.86304	8.54184e-23
CSW52_08195	2.61781	6.56403e-16		AAF13_01970	3.30003	2.16537e-101		BAB35560	2.85445	1.78963e-21
CSW52_28545	2.60927	4.78961e-29		AAF13_15130	3.29974	3.23547e-137		BAB33688	2.8472	1.4527e-38
CSW52_04455	2.60198	1.05554e-08		AAF13_12305	3.2896	3.28419e-88		BAB34253	2.84515	0.0260594
CSW52_03405	2.58053	5.81074e-18		AAF13_10005	3.26232	1.22143e-27		BAB33551	2.84124	3.8206e-41
CSW52_08190	2.58052	2.34143e-22		AAF13_02225	3.2141	1.77664e-101		BAB36035	2.83629	2.84518e-09
CSW52_18925	2.5789	4.73522e-20		AAF13_02220	3.20534	1.15772e-203		BAB37420	2.83211	8.92054e-07
CSW52_20165	2.5763	0.000147496		AAF13_15530	3.17364	8.02459e-47		BAB35587	2.79759	0.0131258
CSW52_13080	2.5668	2.46104e-25		AAF13_23030	3.16977	0.000281613		BAB37866	2.76655	4.05846e-26
CSW52_24635	2.53916	4.93348e-23		AAF13_06910	3.16462	3.33046e-58		BAB37589	2.76489	1.93771e-24
CSW52_14665	2.52008	7.28195e-09		AAF13_15125	3.13452	7.9634e-210		BAB36540	2.76319	5.20399e-60
CSW52_28745	2.50368	6.38345e-17		AAF13_26485	3.11494	5.29811e-76		BAB37427	2.76202	4.51357e-12
CSW52_15675	2.49794	1.89397e-15		AAF13_15120	3.11388	2.41919e-203		BAB37472	2.74403	7.20429e-36
CSW52_21930	2.4806	7.67002e-15		AAF13_19650	3.03853	1.71542e-151		BAB33835	2.74045	1.04189e-31
CSW52_23540	2.47904	6.71323e-10		AAF13_12820	3.02933	2.55496e-25		BAB36543	2.73557	1.81936e-29
CSW52_20020	2.44873	4.57312e-11		AAF13_05085	2.98846	4.81205e-116		BAB33834	2.73303	5.62668e-34
CSW52_13715	2.44755	3.99328e-19		AAF13_17350	2.94988	7.04262e-11		BAB38575	2.72098	8.41276e-08
CSW52_23355	2.4376	3.01599e-27		AAF13_27470	2.94389	4.5323e-07		BAB36013	2.7022	1.09537e-12
CSW52_10540	2.43742	7.94481e-07		AAF13_15595	2.92658	8.73356e-29		BAA31806	2.69844	9.56197e-23
CSW52_25770	2.43683	1.47066e-11		AAF13_08335	2.89738	3.09772e-58		BAB35766	2.66022	1.42123e-62
CSW52_13085	2.41696	7.11799e-14		AAF13_05545	2.87674	1.47558e-48		BAB37184	2.65561	8.26786e-50
CSW52_23830	2.39516	8.70262e-12		AAF13_00530	2.83501	4.00551e-76		BAB35151	2.63381	3.22261e-14
CSW52_22405	2.39253	1.52701e-13		AAF13_26510	2.78148	3.43516e-76		BAB36483	2.62737	1.34542e-26
CSW52_13355	2.38415	2.50914e-13		AAF13_05550	2.7574	5.05104e-30		BAB36024	2.62388	2.89105e-37
CSW52_08405	2.37638	6.99883e-05		AAF13_24350	2.74061	8.30406e-63		BAB33833	2.62142	2.03152e-28
CSW52_11240	2.37511	6.23208e-12		AAF13_08970	2.73313	2.50293e-23		BAB34873	2.59161	8.00971e-17
CSW52_18440	2.37367	5.74208e-12		AAF13_22785	2.71084	1.11817e-138		BAB34022	2.57942	8.11681e-14
CSW52_11310	2.36871	5.7624e-11		AAF13_22170	2.69222	1.0151e-09		BAB38610	2.57747	2.17269e-21
CSW52_25765	2.3685	4.22841e-07		AAF13_08190	2.63048	1.24698e-13		BAB37590	2.57252	1.43992e-26
CSW52_10730	2.35892	0.00467309		AAF13_08205	2.61614	6.97091e-20		BAB35278	2.56327	3.70227e-24
CSW52_01770	2.35475	4.28838e-06		AAF13_03595	2.56581	1.75166e-45		BAB36978	2.55823	1.32785e-21
CSW52_16725	2.34673	2.13338e-09		AAF13_11595	2.54819	8.07551e-18		BAB38106	2.55605	1.39941e-38
CSW52_12545	2.34157	4.14299e-05		AAF13_22775	2.53584	4.48923e-107		BAB34624	2.55345	0.0494917
CSW52_13495	2.3398	2.54264e-09		AAF13_22780	2.52956	2.08993e-106		BAB38113	2.55189	7.35482e-31
CSW52_28555	2.33701	4.94772e-11		AAF13_13080	2.50642	1.23898e-90		BAB35593	2.54799	2.01064e-05
CSW52_20015	2.32107	8.00653e-10		AAF13_16660	2.43862	3.88634e-41		BAB33486	2.54098	7.79291e-40
CSW52_21430	2.32017	1.23359e-14		AAF13_08965	2.41558	3.5995e-154		BAB36970	2.53572	1.99105e-38
CSW52_23095	2.31711	4.43892e-16		AAF13_02895	2.41321	1.17876e-10		BAB36239	2.53366	2.4262e-39
CSW52_11245	2.29244	7.901e-12		AAF13_02265	2.38233	3.9004e-21		BAB34355	2.52405	1.92324e-23
CSW52_15030	2.2861	1.2033e-12		AAF13_15590	2.35222	1.33588e-20		BAB35351	2.51724	8.84306e-29
CSW52_20445	2.28168	1.2837e-15		AAF13_08185	2.31876	2.95429e-19		BAB34091	2.51642	2.09711e-21
CSW52_29225	2.26842	0.0451198		AAF13_25265	2.29995	5.34854e-28		BAB38027	2.51374	3.18173e-18
CSW52_08175	2.26541	2.02145e-09		AAF13_07790	2.2941	8.68012e-28		BAB37584	2.48913	3.41616e-44
CSW52_02330	2.26247	7.67002e-15		AAF13_22790	2.28346	1.54263e-43		BAB38764	2.48277	1.63937e-11
CSW52_14555	2.25487	5.86294e-21		AAF13_07115	2.24591	6.58882e-61		BAB37787	2.47296	4.16706e-32
CSW52_09230	2.25384	5.83192e-14		AAF13_24780	2.23066	7.56476e-12		BAB34474	2.4713	2.53355e-29
CSW52_04510	2.25273	4.4274e-06		AAF13_15585	2.20279	3.0304e-29		BAB34914	2.46679	2.6591e-23
CSW52_11565	2.25165	2.69625e-19		AAF13_05435	2.19805	6.07448e-06		BAB37379	2.46178	0.0228091
CSW52_27350	2.25128	2.41755e-13		AAF13_18150	2.18427	2.19654e-43		BAB37320	2.46073	0.000941018
CSW52_12690	2.25075	2.96631e-22		AAF13_02805	2.18351	5.20317e-25		BAB37842	2.45735	8.65013e-25
CSW52_21585	2.24377	3.47249e-14		AAF13_05070	2.17422	3.88382e-15		BAB35946	2.45649	2.21743e-30
CSW52_02335	2.23812	2.25582e-14		AAF13_01395	2.17114	2.57046e-76		BAB37907	2.43485	5.2858e-38
CSW52_21300	2.23495	6.6499e-11		AAF13_11940	2.12942	1.77407e-39		BAB36971	2.433	2.2232e-38
CSW52_21720	2.22733	9.71875e-12		AAF13_04035	2.10368	4.02715e-23		BAB38291	2.42885	2.3705e-14
CSW52_13225	2.21624	3.31368e-14		AAF13_00370	2.08109	8.31036e-11		BAB36542	2.42856	1.13893e-41
CSW52_17905	2.21314	2.47015e-07		AAF13_00175	2.07861	4.28784e-20		BAB34338	2.42562	3.66105e-22
CSW52_11250	2.21071	1.64062e-11		AAF13_17170	2.07855	1.89589e-14		BAB34354	2.42112	1.02558e-30
CSW52_15405	2.21031	3.97472e-06		AAF13_05535	2.07319	7.80816e-34		BAB38681	2.41675	3.91417e-22
CSW52_07805	2.20913	1.84264e-14		AAF13_02755	2.07061	7.78677e-07		BAB37591	2.40862	9.65212e-29
CSW52_16495	2.20879	1.2837e-15		AAF13_23205	2.0646	1.76638e-18		BAB33875	2.39539	2.13161e-36
CSW52_14545	2.19717	2.59576e-11		AAF13_17920	2.05883	2.19501e-60		BAB37644	2.39128	0.0339812
CSW52_04340	2.19425	4.25733e-15		AAF13_21560	2.05387	6.33968e-29		BAB34683	2.37179	6.58299e-22
CSW52_06610	2.19051	5.08329e-09		AAF13_11790	2.04727	9.4551e-50		BAB36462	2.35507	1.19115e-05
CSW52_07960	2.16264	7.05457e-13		AAF13_20840	2.03562	1.01118e-19		BAB35858	2.34757	2.13843e-44
CSW52_09690	2.15401	2.1457e-11		AAF13_21565	2.02987	2.58843e-24		BAB33908	2.33573	5.18019e-21
CSW52_12860	2.14806	1.37899e-15		AAF13_12380	2.02054	3.70828e-27		BAB38305	2.33275	0.0213881
CSW52_00615	2.14422	5.87911e-06		AAF13_09860	1.99347	0.0117045		BAB36802	2.32697	1.36374e-24
CSW52_19320	2.13991	9.39647e-05		AAF13_22160	1.99246	1.24562e-26		BAB35140	2.32642	2.61473e-26
CSW52_11235	2.13547	4.73617e-12		AAF13_14320	1.98745	3.93516e-32		BAB38359	2.32379	3.47626e-26
CSW52_14130	2.13378	1.05311e-15		AAF13_15580	1.98544	3.03936e-20		BAB33883	2.31773	2.11334e-34
CSW52_15035	2.12499	1.16265e-05		AAF13_23225	1.97696	2.13584e-19		BAB37941	2.31366	6.47829e-25
CSW52_03445	2.1222	5.92703e-12		AAF13_01975	1.97143	1.95885e-57		BAB38216	2.3114	9.53574e-39
CSW52_25130	2.11639	1.13756e-10		AAF13_02560	1.96472	1.4981e-23		BAB34023	2.31064	1.90559e-27
CSW52_16125	2.11482	5.08329e-09		AAF13_02810	1.94094	3.26811e-19		BAB36461	2.30981	4.17701e-10
CSW52_23325	2.11386	1.67699e-17		AAF13_20045	1.93768	2.02089e-33		BAB33874	2.29862	9.38722e-40
CSW52_05285	2.10693	9.53169e-11		AAF13_15985	1.92643	1.47468e-11		BAB33433	2.2984	7.51631e-12
CSW52_11315	2.09984	8.55478e-05		AAF13_08195	1.92263	8.31779e-17		BAB35131	2.29503	2.64339e-21
CSW52_25375	2.09966	9.82675e-12		AAF13_23685	1.91619	4.18944e-18		BAB33909	2.29455	6.8633e-26
CSW52_27355	2.09949	1.96302e-13		AAF13_02900	1.91358	1.24365e-06		BAB36120	2.29166	2.58787e-18
CSW52_17265	2.09483	2.13682e-18		AAF13_11750	1.91315	6.19203e-18		BAB38523	2.29136	3.23942e-13
CSW52_08605	2.0935	1.73628e-12		AAF13_05065	1.90163	5.13112e-16		BAB37464	2.29109	1.44163e-29
CSW52_16850	2.09105	9.63788e-11		AAF13_13755	1.89546	0.00153715		BAB33843	2.28426	6.36831e-10
CSW52_18920	2.08909	1.74914e-06		AAF13_19630	1.88959	4.79954e-21		BAB35723	2.27925	1.62109e-14
CSW52_12115	2.08554	1.96098e-06		AAF13_16480	1.8855	6.81552e-15		BAB38152	2.27501	2.451e-32
CSW52_07530	2.08334	1.02308e-08		AAF13_12875	1.88315	2.50034e-28		BAB36484	2.27317	1.67867e-29
CSW52_19840	2.07252	2.84385e-11		AAF13_24150	1.87829	1.56899e-14		BAB33846	2.26738	6.62539e-32
CSW52_08735	2.06902	9.10558e-10		AAF13_04045	1.87234	6.80634e-50		BAB34062	2.2671	4.46125e-12
CSW52_25360	2.06786	1.09007e-06		AAF13_25355	1.87201	1.06006e-27		BAB37592	2.26514	1.51881e-30
CSW52_23515	2.06286	5.6785e-06		AAF13_16325	1.87012	0.0321215		BAB33900	2.2633	5.74665e-25
CSW52_21670	2.05538	1.0877e-15		AAF13_07910	1.85817	2.39533e-14		BAB35928	2.25891	3.48504e-13
CSW52_08480	2.05221	6.63944e-12		AAF13_25045	1.84995	9.41729e-27		BAB36541	2.2528	1.10922e-31
CSW52_12855	2.05142	2.14334e-15		AAF13_15600	1.84183	1.11347e-16		BAB38284	2.25027	1.18976e-27
CSW52_14135	2.04531	1.64062e-11		AAF13_20460	1.84161	5.28258e-34		BAB35264	2.23916	6.35086e-23
CSW52_09235	2.03885	2.12954e-14		AAF13_05075	1.84097	3.8185e-13		BAB37466	2.23743	5.8723e-23
CSW52_11075	2.03054	1.10804e-09		AAF13_02345	1.84093	1.5005e-05		BAB38019	2.21637	2.12724e-21
CSW52_23520	2.0305	3.43727e-12		AAF13_14495	1.83335	3.3728e-24		BAB36449	2.19717	4.95742e-28
CSW52_29170	2.0269	2.44452e-11		AAF13_05540	1.83102	1.73677e-44		BAB34887	2.19682	9.5906e-19
CSW52_16130	2.02387	1.84646e-10		AAF13_26710	1.8289	1.52509e-17		BAB35167	2.19667	6.98103e-16
CSW52_17915	2.02284	2.62117e-06		AAF13_15135	1.8226	4.68128e-68		BAB38184	2.19606	1.10684e-17
CSW52_10125	2.02269	2.20282e-05		AAF13_14625	1.82147	1.22661e-21		BAB37588	2.19516	1.20423e-36
CSW52_23045	2.01687	3.76883e-06		AAF13_03860	1.82076	9.56678e-48		BAB38105	2.18928	6.06778e-31
CSW52_23430	2.01451	8.02589e-07		AAF13_09045	1.81181	2.10236e-57		BAB33782	2.18857	2.08663e-19
CSW52_13505	2.01372	2.38272e-14		AAF13_02795	1.81126	3.72836e-22		BAB36793	2.1845	2.08162e-24
CSW52_14560	2.01031	6.42099e-17		AAF13_19225	1.80857	2.06142e-17		BAB37797	2.18345	2.63205e-23
CSW52_12885	2.00455	3.0621e-06		AAF13_24175	1.80425	5.26983e-22		BAB37492	2.1747	1.53384e-27
CSW52_16345	2.00286	3.29276e-11		AAF13_23700	1.80373	3.53158e-25		BAB36803	2.16999	3.64814e-20
CSW52_14625	2.0008	5.54271e-09		AAF13_11500	1.79851	2.95588e-49		BAB38320	2.16926	2.02992e-15
CSW52_15120	1.99257	5.02314e-09		AAF13_06720	1.79663	1.33093e-15		BAB37692	2.16899	0.00199378
CSW52_16855	1.99228	1.25257e-09		AAF13_26235	1.79332	5.52342e-20		BAB33432	2.15809	1.22936e-21
CSW52_10785	1.9919	2.35696e-05		AAF13_15190	1.79214	8.51589e-16		BAB38029	2.15796	2.39937e-14
CSW52_06160	1.98937	2.63715e-13		AAF13_02800	1.78342	7.12648e-15		BAB34275	2.15794	3.16873e-18
CSW52_20095	1.98369	2.17985e-06		AAF13_10785	1.7775	3.19409e-07		BAB37043	2.15633	6.81061e-17
CSW52_23405	1.98042	1.20287e-11		AAF13_05485	1.77597	2.23449e-28		BAB36901	2.15038	5.53966e-30
CSW52_12845	1.98023	5.26446e-17		AAF13_25885	1.77503	2.85536e-33		BAB38275	2.14895	0.00275317
CSW52_28760	1.97876	5.30161e-10		AAF13_19260	1.75536	3.01211e-66		BAB38765	2.13664	1.07289e-22
CSW52_08880	1.97743	1.54135e-09		AAF13_25945	1.74999	6.63854e-29		BAB33485	2.13603	3.51857e-33
CSW52_00830	1.97567	3.38259e-09		AAF13_17095	1.74717	4.35985e-23		BAB33907	2.12945	3.65843e-18
CSW52_12840	1.97479	9.20044e-18		AAF13_24775	1.74381	9.97131e-06		BAB37355	2.12432	6.12199e-26
CSW52_21715	1.97131	1.77658e-10		AAF13_20195	1.74301	0.00284302		BAB33734	2.12282	2.46698e-18
CSW52_20025	1.97081	3.77026e-09		AAF13_14390	1.73094	1.4447e-17		BAB38000	2.10896	4.33504e-07
CSW52_05505	1.97064	1.27894e-07		AAF13_19785	1.73067	5.52822e-11		BAB37386	2.10699	1.98238e-06
CSW52_20090	1.96636	7.31139e-06		AAF13_09815	1.73029	8.11946e-38		BAB36465	2.09441	2.47105e-08
CSW52_25595	1.96484	3.26771e-07		AAF13_15235	1.72968	1.13674e-35		BAB36296	2.09303	1.34718e-20
CSW52_07600	1.96349	1.45504e-06		AAF13_16600	1.71203	1.10463e-10		BAB37411	2.09103	4.03884e-19
CSW52_26840	1.95763	0.00166479		AAF13_19380	1.71196	0.0222045		BAB38756	2.07061	1.52124e-29
CSW52_20260	1.95708	2.26956e-09		AAF13_17640	1.71123	2.56351e-17		BAB34298	2.06929	6.40126e-20
CSW52_11525	1.95481	3.56273e-06		AAF13_23885	1.70747	3.30857e-24		BAB37235	2.06747	4.29437e-31
CSW52_22540	1.95276	9.76571e-12		AAF13_20425	1.70025	3.13509e-26		BAB33893	2.06566	2.93583e-18
CSW52_13755	1.9517	3.94934e-11		AAF13_09820	1.69471	7.92597e-12		BAB37583	2.06102	1.21309e-35
CSW52_12550	1.93461	0.045798		AAF13_02815	1.69251	8.01608e-20		EBG00001089762	2.06101	0.000235186
CSW52_08825	1.92661	0.00025323		AAF13_03600	1.68632	1.30469e-33		BAB35752	2.06081	1.01322e-16
CSW52_15595	1.92612	4.42848e-08		AAF13_12430	1.68566	3.67888e-19		BAB35286	2.05985	5.90554e-06
CSW52_00400	1.92433	9.56439e-08		AAF13_15230	1.6729	9.6459e-43		BAB37586	2.05795	4.53799e-28
CSW52_19600	1.9212	3.75143e-09		AAF13_02690	1.66715	1.58227e-12		BAB38766	2.05035	1.08916e-31
CSW52_19360	1.9079	7.18341e-06		AAF13_04210	1.66253	5.93917e-22		BAB37421	2.04089	7.37755e-10
CSW52_20345	1.90642	1.25723e-08		AAF13_09810	1.66068	9.71424e-23		BAB36630	2.03905	3.6601e-34
CSW52_07570	1.90385	2.85135e-09		AAF13_06140	1.65977	4.21112e-13		BAB37560	2.03755	0.000102888
CSW52_23085	1.89186	1.20405e-10		AAF13_08200	1.64104	7.67471e-13		BAB37785	2.03219	1.45049e-07
CSW52_11015	1.89	9.73547e-11		AAF13_26190	1.63857	1.8656e-18		BAB37546	2.02607	1.59573e-23
CSW52_18540	1.88972	5.43354e-10		AAF13_05525	1.63511	2.36928e-27		BAB36819	2.02507	3.87092e-25
CSW52_22150	1.88322	5.60604e-07		AAF13_22155	1.63479	6.42345e-13		BAB37593	2.0163	1.49806e-29
CSW52_05500	1.88231	8.09503e-11		AAF13_24770	1.62814	0.00030035		BAB37594	2.01377	1.30333e-34
CSW52_17840	1.88228	0.00463825		AAF13_21195	1.62243	6.41339e-23		BAB33487	2.00711	4.71414e-32
CSW52_25590	1.87398	3.72317e-05		AAF13_15920	1.62116	3.56123e-48		BAB33911	2.00469	1.99874e-23
CSW52_06320	1.86941	6.11625e-08		AAF13_24580	1.6196	0.00578658		BAB37615	2.0028	5.80622e-41
CSW52_15600	1.86902	3.67107e-08		AAF13_00290	1.6175	4.92735e-20		BAB33624	1.99941	2.05643e-22
CSW52_01645	1.86888	1.93449e-06		AAF13_00335	1.61141	7.17099e-09		BAB38763	1.99869	8.08223e-17
CSW52_05300	1.85946	0.000293214		AAF13_05405	1.60746	6.4152e-36		BAB38001	1.99722	2.46639e-11
CSW52_24605	1.85548	2.7111e-05		AAF13_16665	1.60233	3.16907e-34		BAB37616	1.99303	1.82252e-40
CSW52_20340	1.84834	6.55674e-11		AAF13_11795	1.59917	1.68924e-23		BAB33879	1.98865	3.71815e-19
CSW52_21570	1.84518	1.52706e-06		AAF13_07050	1.59585	4.55479e-23		BAB35914	1.9833	6.03342e-19
CSW52_12480	1.84438	8.67432e-10		AAF13_11505	1.5934	5.63246e-23		BAB36487	1.97982	8.01644e-22
CSW52_25705	1.84381	1.30182e-12		AAF13_20200	1.59323	0.0315544		BAB37323	1.97247	2.31544e-27
CSW52_16120	1.8398	8.8737e-12		AAF13_21755	1.59273	1.89298e-23		BAB38680	1.96811	8.60918e-11
CSW52_18435	1.83794	4.84114e-11		AAF13_00515	1.58592	2.71454e-20		BAB36545	1.96765	2.48536e-14
CSW52_27385	1.83628	3.90495e-07		AAF13_04170	1.5856	4.45283e-07		BAB36084	1.9634	2.35053e-08
CSW52_07920	1.83271	1.73503e-08		AAF13_07745	1.58468	1.45613e-14		BAB38319	1.95857	3.10997e-17
CSW52_03670	1.8323	0.00750217		AAF13_16825	1.58148	1.19167e-13		BAB33542	1.9562	1.36721e-17
CSW52_29945	1.83025	1.45374e-08		AAF13_07835	1.57118	9.74377e-21		BAB35437	1.94869	2.48783e-16
CSW52_21480	1.82979	2.29485e-13		AAF13_14060	1.56346	1.4983e-10		BAB37933	1.94689	6.58299e-22
CSW52_07555	1.82891	2.43635e-13		AAF13_04175	1.56302	2.77404e-08		BAB36872	1.94592	3.74572e-14
CSW52_12890	1.81551	2.06063e-05		AAF13_21765	1.56246	2.60095e-73		BAB33554	1.93791	1.33602e-27
CSW52_22655	1.81415	1.62888e-10		AAF13_00450	1.54907	8.4094e-32		BAB38333	1.93526	2.51509e-21
CSW52_06700	1.80889	0.00467031		AAF13_02385	1.54546	3.40666e-14		BAB36112	1.93362	7.45131e-05
CSW52_14385	1.80794	0.0370705		AAF13_04165	1.54534	1.1241e-07		BAB36083	1.92796	6.88378e-08
CSW52_21675	1.8073	3.69275e-08		AAF13_24255	1.54193	2.29651e-16		BAB38179	1.92718	1.79757e-27
CSW52_08260	1.80695	3.76736e-08		AAF13_21825	1.53891	1.21674e-21		BAB37595	1.92559	5.73118e-31
CSW52_12130	1.80629	3.27461e-05		AAF13_08305	1.5388	1.34483e-19		BAB35130	1.92337	7.29157e-20
CSW52_21305	1.80242	9.88488e-14		AAF13_23820	1.53629	1.80316e-55		BAB35594	1.92028	4.84897e-05
CSW52_10460	1.80213	6.34965e-12		AAF13_19255	1.53024	2.3692e-25		BAB34122	1.91635	2.90162e-26
CSW52_26950	1.80042	0.000403427		AAF13_02200	1.52973	0.000443676		BAB33555	1.91615	1.76722e-23
CSW52_01490	1.79073	2.86244e-09		AAF13_12225	1.5289	2.85347e-26		BAB38463	1.91255	9.21907e-30
CSW52_23040	1.78288	0.000888863		AAF13_24260	1.52706	4.19293e-32		BAB35762	1.91203	1.09063e-15
CSW52_18240	1.77998	1.22961e-05		AAF13_05215	1.52503	1.26671e-14		BAB37614	1.91041	5.77211e-32
CSW52_06085	1.7794	4.26971e-10		AAF13_16000	1.52256	1.5347e-42		BAB35999	1.90646	1.77659e-17
CSW52_05455	1.77531	5.1333e-05		AAF13_03500	1.51571	5.22834e-25		BAB36604	1.90541	8.39943e-22
CSW52_24310	1.77501	1.18376e-05		AAF13_05395	1.50355	2.51165e-21		BAB36841	1.90529	4.25589e-22
CSW52_30260	1.77356	0.00844419		AAF13_26240	1.50261	3.13898e-11		BAB35501	1.90431	1.76846e-10
CSW52_18125	1.76723	1.2004e-11		AAF13_21910	1.49786	3.89427e-20		BAB35139	1.89925	8.10852e-24
CSW52_25365	1.7639	2.62117e-06		AAF13_03240	1.48317	6.89656e-14		BAB37473	1.89883	1.75654e-25
CSW52_01265	1.76169	1.55569e-08		AAF13_02745	1.48115	0.0012513		BAB33844	1.89741	9.0792e-08
CSW52_09530	1.75755	2.15467e-07		AAF13_26520	1.47893	1.63357e-07		BAB36004	1.89652	1.99488e-18
CSW52_06605	1.75357	8.4702e-05		AAF13_17925	1.4775	0.000965963		BAB37470	1.89543	5.43348e-22
CSW52_08565	1.75319	8.10867e-10		AAF13_11495	1.47356	3.76747e-45		BAB35961	1.89383	4.83053e-16
CSW52_17200	1.7495	2.55456e-06		AAF13_18615	1.47093	8.15984e-35		BAB38329	1.89322	2.04108e-33
CSW52_06670	1.7465	2.23123e-07		AAF13_05520	1.46786	5.57256e-38		BAB33906	1.8926	7.49977e-20
CSW52_20410	1.74398	4.35932e-10		AAF13_15965	1.46748	1.50749e-13		BAB37582	1.89147	2.81678e-32
CSW52_09945	1.74376	3.33496e-08		AAF13_25195	1.45917	1.30466e-28		BAB37900	1.89104	2.14681e-09
CSW52_16095	1.74106	7.00322e-07		AAF13_13700	1.45857	5.5044e-15		BAB37471	1.89015	4.30711e-24
CSW52_26315	1.74099	2.59466e-11		AAF13_22830	1.44766	1.77083e-30		BAB37938	1.88937	1.30394e-21
CSW52_07775	1.73851	3.74777e-10		AAF13_26300	1.44525	4.43201e-18		BAB34208	1.88869	0.00573557
CSW52_00470	1.73441	0.0448733		AAF13_22045	1.44441	3.73036e-25		BAB35929	1.88483	2.31948e-10
CSW52_20700	1.73251	3.56362e-06		AAF13_23815	1.44423	8.61446e-48		BAB35806	1.88168	1.1455e-29
CSW52_25370	1.73234	5.09018e-08		AAF13_15180	1.44014	3.49664e-09		BAB36009	1.88132	1.78424e-25
CSW52_23060	1.73137	0.00022907		AAF13_18260	1.43857	3.67569e-12		BAB38094	1.87138	8.06227e-12
CSW52_17230	1.7305	5.20028e-11		AAF13_22560	1.43824	3.43078e-09		BAB37607	1.87125	8.97985e-25
CSW52_07585	1.72847	3.41921e-10		AAF13_20370	1.43813	1.59661e-26		BAB37680	1.86995	2.05608e-08
CSW52_15140	1.72615	1.29453e-07		AAF13_21245	1.43673	2.61499e-18		BAB35751	1.86959	4.2412e-22
CSW52_02175	1.72462	3.00518e-11		AAF13_07845	1.43639	1.34524e-08		BAB35277	1.86521	3.22584e-19
CSW52_10390	1.72282	5.65758e-08		AAF13_19175	1.43594	6.3344e-23		BAB33905	1.86433	2.5142e-22
CSW52_26960	1.72259	7.28195e-09		AAF13_10780	1.43467	0.0220917		BAB38330	1.85473	1.03097e-32
CSW52_10135	1.72132	2.9432e-09		AAF13_24250	1.42936	4.72902e-12		BAB34417	1.85423	2.66914e-29
CSW52_24025	1.72132	2.92411e-09		AAF13_16840	1.42482	5.26983e-22		BAB38273	1.84941	4.42583e-25
CSW52_11555	1.72018	2.63528e-09		AAF13_11490	1.41913	5.53871e-52		BAB37356	1.84897	7.98797e-17
CSW52_00815	1.71932	0.00494319		AAF13_10010	1.41902	6.16371e-19		BAB36879	1.84605	2.12742e-17
CSW52_19970	1.71388	0.0119373		AAF13_20525	1.41677	2.92913e-38		BAB34024	1.8445	1.7876e-12
CSW52_22830	1.71384	2.22594e-10		AAF13_05655	1.41224	0.00200532		BAB37606	1.8433	7.69987e-24
CSW52_06175	1.70568	4.72806e-08		AAF13_14400	1.41091	3.94025e-12		BAB38565	1.83817	2.04202e-20
CSW52_11095	1.70514	5.11144e-05		AAF13_21625	1.40874	1.39747e-13		BAB38601	1.83778	6.3793e-27
CSW52_25300	1.70456	1.26757e-10		AAF13_11920	1.40103	5.55512e-13		BAB36994	1.83476	3.95145e-12
CSW52_17730	1.70334	7.38146e-07		AAF13_20265	1.39856	0.00566818		BAB34452	1.83449	1.82819e-16
CSW52_17620	1.70222	6.10796e-15		AAF13_22050	1.39501	4.5341e-28		BAB33681	1.82805	2.60124e-20
CSW52_12880	1.70199	5.2849e-06		AAF13_06970	1.39182	1.59759e-07		BAB38334	1.82756	4.62975e-16
CSW52_28765	1.69776	8.90139e-10		AAF13_26195	1.38835	6.38395e-10		BAB35734	1.82238	6.61029e-11
CSW52_23090	1.69696	8.53803e-08		AAF13_14305	1.38813	1.48815e-14		BAB38067	1.81902	0.0037834
CSW52_07850	1.69671	2.26309e-10		AAF13_13060	1.38734	1.32534e-12		BAB33552	1.81761	1.93397e-22
CSW52_23395	1.69187	4.9538e-08		AAF13_22420	1.37922	2.456e-15		BAB38600	1.80288	1.08391e-26
CSW52_06000	1.69036	2.63528e-09		AAF13_01795	1.37785	1.34948e-06		BAB37295	1.80043	1.86896e-08
CSW52_01260	1.68271	3.06182e-08		AAF13_25900	1.37556	5.52254e-15		BAB35944	1.79527	6.32089e-15
CSW52_06765	1.68222	2.49491e-08		AAF13_14395	1.36302	2.3204e-09		BAB33867	1.78761	1.67932e-29
CSW52_27975	1.67317	5.80667e-07		AAF13_21525	1.35766	1.26247e-42		BAB38331	1.78751	3.7748e-27
CSW52_15580	1.66872	6.11117e-09		AAF13_21520	1.35717	5.49528e-49		BAB37794	1.78617	1.34022e-22
CSW52_14140	1.66812	5.105e-09		AAF13_25735	1.35652	2.27619e-05		BAB35948	1.78356	6.55473e-10
CSW52_03870	1.66785	2.26691e-10		AAF13_01390	1.35596	6.19528e-06		BAB35101	1.78169	3.09974e-08
CSW52_07730	1.6661	1.18811e-05		AAF13_25890	1.35313	1.48918e-13		BAB34192	1.77855	3.56288e-07
CSW52_15065	1.6643	1.45319e-14		AAF13_11030	1.35232	2.82258e-21		BAB33955	1.77717	6.99081e-18
CSW52_16490	1.66161	7.97958e-07		AAF13_03290	1.34428	1.26666e-08		BAB35764	1.77681	2.21515e-13
CSW52_15060	1.65889	2.18712e-11		AAF13_22150	1.33925	9.52335e-10		BAB38070	1.77595	4.36524e-11
CSW52_09415	1.65882	3.02217e-07		AAF13_04555	1.33825	1.41663e-24		BAB37042	1.77264	2.31888e-25
CSW52_11230	1.65846	0.0263613		AAF13_24110	1.33583	2.0984e-13		BAB34352	1.7715	6.54624e-08
CSW52_04640	1.65406	1.93051e-09		AAF13_03785	1.33069	1.72292e-07		BAB37604	1.77139	9.24204e-23
CSW52_00655	1.65373	5.43468e-06		AAF13_18825	1.32914	2.83004e-22		BAB35786	1.7698	2.39528e-20
CSW52_16100	1.65315	3.21473e-06		AAF13_14355	1.32831	8.38403e-15		BAB34897	1.76894	1.08294e-11
CSW52_22685	1.65018	3.29276e-11		AAF13_06975	1.32054	1.37324e-07		BAB36012	1.76868	7.44482e-07
CSW52_15380	1.64995	6.49192e-07		AAF13_02145	1.31965	3.21975e-13		BAB38287	1.76218	1.22322e-09
CSW52_12055	1.64272	1.62185e-11		AAF13_07795	1.31905	2.20032e-06		BAB38332	1.76112	8.6263e-26
CSW52_11345	1.63763	0.000823991		AAF13_10630	1.318	1.26671e-14		BAB37937	1.75755	4.18332e-16
CSW52_22280	1.63363	2.11853e-07		AAF13_05955	1.31411	1.36859e-09		BAB35168	1.75549	1.90577e-17
CSW52_11145	1.63152	5.51844e-08		AAF13_04070	1.30941	4.91919e-12		BAB33882	1.75453	5.74497e-22
CSW52_04385	1.63133	2.9306e-05		AAF13_26900	1.30487	0.00102514		BAB33781	1.75384	1.04337e-24
CSW52_23710	1.63132	3.75493e-08		AAF13_19775	1.30453	1.14795e-07		BAB36312	1.75287	2.1534e-20
CSW52_09525	1.62978	1.20516e-06		AAF13_02695	1.30038	1.97961e-16		BAB38602	1.7524	5.85314e-26
CSW52_16350	1.62933	9.94078e-07		AAF13_15200	1.29858	2.96096e-17		BAB37605	1.75136	7.98834e-21
CSW52_23825	1.6267	6.04812e-08		AAF13_09875	1.29542	7.08034e-07		BAB35983	1.74818	4.54542e-09
CSW52_11550	1.62622	1.01285e-06		AAF13_05100	1.29437	6.46619e-32		BAB36822	1.74781	1.08508e-09
CSW52_14810	1.62413	5.6785e-06		AAF13_24265	1.29198	2.05566e-22		BAB34089	1.7476	8.44221e-17
CSW52_13360	1.62297	1.37076e-09		AAF13_21770	1.2887	4.06685e-15		BAB37767	1.7459	2.68385e-05
CSW52_15585	1.62132	4.25689e-10		AAF13_14545	1.28844	1.92139e-08		BAB37608	1.74439	4.95197e-24
CSW52_00420	1.61717	3.67107e-08		AAF13_18180	1.28788	6.59717e-25		BAB34443	1.74306	0.00271639
CSW52_06770	1.61018	2.62117e-06		AAF13_23240	1.28259	1.59985e-14		BAB38599	1.74003	2.21533e-24
CSW52_06500	1.60586	5.51833e-06		AAF13_10625	1.27255	7.1214e-14		BAB38219	1.73931	3.41499e-05
CSW52_17600	1.60578	3.87231e-10		AAF13_16440	1.27063	6.42345e-13		BAB35553	1.73785	0.000553579
CSW52_07810	1.60345	6.39057e-10		AAF13_22220	1.26839	1.08467e-09		BAB36486	1.73531	2.23585e-19
CSW52_20085	1.60156	0.000315501		AAF13_02845	1.2683	6.53332e-11		BAB33842	1.73207	2.92066e-06
CSW52_22410	1.60072	9.63788e-11		AAF13_04600	1.26682	1.38462e-14		BAB37245	1.73068	5.79171e-23
CSW52_22835	1.59874	6.44264e-09		AAF13_20245	1.26638	7.2633e-25		BAB35997	1.72914	3.74796e-22
CSW52_24315	1.59612	4.08322e-07		AAF13_09915	1.25905	1.85509e-15		BAB35964	1.72814	6.82973e-16
CSW52_15150	1.59493	3.34577e-08		AAF13_23790	1.25887	3.75877e-11		BAB37596	1.72748	1.43443e-28
CSW52_09615	1.59433	2.88152e-07		AAF13_23740	1.25864	3.78956e-06		BAB34848	1.72732	2.02936e-09
CSW52_20420	1.59408	7.24511e-06		AAF13_16465	1.25554	6.78623e-16		BAB38028	1.72484	2.54822e-08
CSW52_09130	1.59264	1.87823e-06		AAF13_15540	1.25428	6.07698e-32		BAB33541	1.72376	6.21354e-14
CSW52_21600	1.58586	1.61639e-11		AAF13_19145	1.25184	5.22771e-17		BAB36003	1.72109	4.56117e-15
CSW52_03230	1.58584	2.04483e-11		AAF13_22375	1.25015	3.6054e-17		BAB34442	1.71982	0.000179324
CSW52_17605	1.58331	8.02661e-06		AAF13_04120	1.24477	9.39194e-10		BAB34345	1.71696	6.30424e-13
CSW52_01275	1.5833	5.15266e-10		AAF13_27180	1.24467	4.779e-11		BAB37603	1.71259	5.6938e-22
CSW52_03560	1.57938	0.020391		AAF13_21555	1.23912	3.29816e-12		BAB33783	1.70386	1.19058e-20
CSW52_20670	1.57114	0.00232449		AAF13_11720	1.23772	4.98427e-12		BAB36782	1.70338	2.97471e-09
CSW52_13760	1.57054	1.55445e-09		AAF13_02740	1.23555	6.12239e-13		BAB35028	1.70135	3.73306e-12
CSW52_21165	1.56815	1.46369e-07		AAF13_00760	1.23521	6.4406e-06		BAB35157	1.69417	3.73455e-21
CSW52_10440	1.5681	3.70935e-08		AAF13_16070	1.23317	6.59154e-10		BAB37112	1.69365	6.20742e-09
CSW52_00330	1.55934	1.83395e-07		AAF13_14265	1.23285	9.99752e-09		BAB38243	1.69238	2.02591e-23
CSW52_13500	1.55341	2.15734e-06		AAF13_17315	1.22751	3.52335e-09		BAB35783	1.68656	7.74704e-24
CSW52_16085	1.55095	6.05842e-07		AAF13_14050	1.21453	4.08474e-11		BAB38704	1.68484	3.12724e-14
CSW52_27930	1.55089	6.8507e-05		AAF13_04725	1.21363	3.61681e-25		BAB33987	1.68104	1.2092e-11
CSW52_21170	1.55084	2.93617e-08		AAF13_16730	1.21268	4.44545e-08		BAB35994	1.67766	6.95583e-25
CSW52_14775	1.54982	0.00262914		AAF13_20235	1.20825	0.00105515		BAB37389	1.67753	4.85265e-14
CSW52_06625	1.54925	1.19523e-08		AAF13_10840	1.20712	0.000234684		BAB37041	1.676	3.79986e-15
CSW52_07015	1.54917	9.39647e-05		AAF13_09770	1.20557	1.18972e-13		BAB36715	1.67587	2.44447e-16
CSW52_05085	1.54916	1.55567e-06		AAF13_06205	1.20447	2.69824e-12		BAB34195	1.67482	7.92407e-15
CSW52_18345	1.54774	7.53462e-06		AAF13_17280	1.2034	1.78215e-12		BAB35763	1.66883	3.77345e-15
CSW52_16965	1.54769	1.55028e-07		AAF13_07320	1.20212	8.40109e-09		BAB35410	1.66319	0.00150204
CSW52_25090	1.54533	1.43909e-06		AAF13_24290	1.2018	2.06527e-06		BAB36603	1.66133	5.49224e-15
CSW52_16170	1.54473	4.99183e-07		AAF13_00255	1.19968	5.81782e-14		BAB36895	1.66106	2.23513e-20
CSW52_15590	1.54452	2.24537e-07		AAF13_05365	1.19884	1.0229e-18		BAB33889	1.65946	1.933e-07
CSW52_03915	1.5438	6.03677e-08		AAF13_04695	1.1985	4.61526e-10		BAB36481	1.65539	0.03446
CSW52_22180	1.54357	4.6877e-05		AAF13_04550	1.19539	7.82435e-12		BAB34300	1.65511	3.64515e-21
CSW52_16565	1.54111	1.77616e-06		AAF13_18860	1.19454	1.35485e-20		BAB35102	1.65436	1.52884e-06
CSW52_16080	1.541	3.58637e-07		AAF13_25960	1.19373	7.75771e-19		BAB37931	1.65353	8.69664e-15
CSW52_15080	1.53766	1.03681e-08		AAF13_24270	1.19158	2.0482e-10		BAB36894	1.65353	1.53336e-18
CSW52_10790	1.53625	0.00165029		AAF13_07985	1.19121	1.54331e-19		BAB38445	1.65335	1.73851e-12
CSW52_25720	1.53491	6.83071e-06		AAF13_26715	1.18763	2.27076e-16		BAB34456	1.64612	5.36416e-24
CSW52_21495	1.53433	0.0180232		AAF13_20890	1.18761	5.65578e-20		BAB34799	1.64587	6.47353e-05
CSW52_00300	1.53402	3.20852e-08		AAF13_21640	1.18644	1.27038e-11		BAB36466	1.64562	4.30297e-05
CSW52_17365	1.53303	1.27755e-07		AAF13_04560	1.18447	1.99602e-08		BAB33953	1.64094	6.54321e-12
CSW52_07800	1.52963	3.24372e-07		AAF13_07055	1.18336	1.9139e-10		BAB36067	1.63512	3.79754e-05
CSW52_02225	1.52769	1.15363e-05		AAF13_19495	1.18288	6.06117e-08		BAB36301	1.63435	2.75801e-11
CSW52_23720	1.52752	0.000182005		AAF13_02750	1.18276	0.000424257		BAB37551	1.63143	2.23518e-19
CSW52_15145	1.5272	8.10187e-10		AAF13_18895	1.18068	1.84791e-23		BAB36893	1.6264	9.26858e-19
CSW52_16960	1.52687	1.09198e-08		AAF13_26755	1.17986	3.66856e-10		BAB34320	1.62173	8.36845e-16
CSW52_18450	1.52336	1.65591e-06		AAF13_22040	1.17539	3.14164e-31		BAB37393	1.62167	1.27425e-12
CSW52_05160	1.52329	5.59245e-06		AAF13_13525	1.17469	0.0109189		BAB38062	1.61911	1.74686e-09
CSW52_21120	1.52211	3.18733e-07		AAF13_01450	1.17387	0.0380229		BAB38063	1.6189	1.88219e-15
CSW52_23935	1.52168	5.90867e-09		AAF13_20365	1.17208	1.16493e-09		BAB36498	1.61778	1.31179e-12
CSW52_22660	1.5202	3.56482e-06		AAF13_26205	1.16839	1.07492e-23		BAB37788	1.6162	1.55321e-12
CSW52_12505	1.51953	1.0268e-08		AAF13_16955	1.16625	4.62201e-08		BAB35169	1.60795	1.62559e-12
CSW52_00820	1.51734	0.00149336		AAF13_15055	1.16415	5.05428e-17		BAB38262	1.60788	1.62106e-10
CSW52_16430	1.51733	2.34816e-09		AAF13_03245	1.1631	3.06755e-21		BAB34014	1.60684	2.27566e-15
CSW52_22635	1.51697	1.18306e-06		AAF13_24100	1.15927	1.97345e-05		BAB38241	1.60602	1.64441e-18
CSW52_27035	1.51515	5.39462e-08		AAF13_25495	1.15521	3.34106e-18		BAB38679	1.60553	3.29914e-14
CSW52_15160	1.51112	8.5856e-08		AAF13_08245	1.14897	5.27393e-06		BAB37495	1.60257	1.13958e-09
CSW52_15365	1.50945	4.94524e-06		AAF13_00715	1.14439	6.45573e-09		BAB37330	1.59642	1.14588e-06
CSW52_03375	1.5091	0.027656		AAF13_01640	1.14424	4.81687e-07		BAB37089	1.5955	1.34155e-14
CSW52_05055	1.50305	2.16429e-06		AAF13_05665	1.14207	6.82002e-19		BAB37609	1.59456	1.65519e-24
CSW52_05660	1.50204	1.78027e-05		AAF13_16430	1.14201	3.4655e-12		BAB37090	1.59181	2.65232e-12
CSW52_24005	1.50137	1.13267e-09		AAF13_26360	1.13431	0.0261188		BAB38115	1.58748	1.65116e-05
CSW52_21790	1.49973	0.000825948		AAF13_17740	1.13377	0.00014519		BAB38186	1.5868	4.15414e-15
CSW52_16955	1.49684	3.56736e-09		AAF13_20070	1.12742	5.1624e-09		EBG00001090018	1.58654	0.0041014
CSW52_10530	1.49673	0.000120876		AAF13_00985	1.12665	2.35363e-05		BAB38242	1.58482	7.32149e-21
CSW52_09375	1.49506	2.74876e-14		AAF13_25270	1.12616	0.000226314		BAB37185	1.58343	2.66984e-26
CSW52_28755	1.49443	1.67017e-05		AAF13_25845	1.1252	4.72686e-16		BAB34465	1.58088	2.74404e-11
CSW52_14415	1.49324	7.41653e-05		AAF13_03855	1.12377	1.80655e-21		BAB38752	1.57984	7.60378e-14
CSW52_27415	1.48944	1.02564e-08		AAF13_15175	1.1218	6.98041e-07		BAB38690	1.57743	0.0444675
CSW52_20010	1.48811	2.84218e-06		AAF13_15090	1.12115	4.38416e-22		BAB35338	1.57584	1.82598e-16
CSW52_16600	1.48146	4.11265e-07		AAF13_05565	1.12034	1.34524e-08		BAB37253	1.56911	4.53018e-16
CSW52_10220	1.4802	1.51055e-06		AAF13_26895	1.1181	0.0340124		EBG00001089990	1.56872	1.5393e-13
CSW52_16730	1.47555	3.36945e-09		AAF13_02890	1.11621	2.50134e-10		BAB35949	1.56821	0.000148188
CSW52_07580	1.47495	3.35674e-05		AAF13_18650	1.11452	4.13098e-07		BAB34411	1.56791	3.25481e-17
CSW52_27410	1.47171	1.68208e-08		AAF13_22900	1.11263	3.33985e-12		BAB35030	1.56712	1.72745e-09
CSW52_06890	1.47164	5.8559e-07		AAF13_22635	1.11252	2.06943e-05		BAB35595	1.56645	0.0388673
CSW52_08915	1.4716	1.98298e-06		AAF13_05590	1.11079	2.09643e-07		BAB33939	1.56581	5.66805e-19
CSW52_29705	1.46948	0.00417572		AAF13_20130	1.10908	1.84791e-23		BAB36783	1.56319	2.02234e-14
CSW52_25305	1.46746	2.09202e-08		AAF13_20120	1.10367	1.39828e-32		BAB33684	1.56281	1.44605e-05
CSW52_16050	1.46726	0.0178216		AAF13_18830	1.10155	9.92046e-21		BAB34901	1.56162	6.43967e-14
CSW52_16105	1.46651	2.47372e-09		AAF13_05210	1.0999	2.08531e-12		BAB36508	1.56027	4.26839e-06
CSW52_21590	1.46544	1.32187e-07		AAF13_25275	1.09689	0.0438788		BAB34217	1.55833	1.83382e-14
CSW52_23070	1.4652	0.00416218		AAF13_03080	1.09438	3.62776e-23		BAB36816	1.5552	1.04304e-15
CSW52_18960	1.46357	9.61661e-10		AAF13_24865	1.09283	2.24409e-06		BAB34065	1.55436	0.00203839
CSW52_19245	1.4601	2.5463e-08		AAF13_24285	1.09241	4.19285e-05		BAB38323	1.5505	1.15651e-18
CSW52_24320	1.4593	0.000250088		AAF13_11535	1.09151	1.41968e-12		BAB38195	1.5504	5.64097e-09
CSW52_11100	1.45597	7.55245e-07		AAF13_21810	1.09112	6.76215e-08		BAB37939	1.54647	1.12202e-16
CSW52_01270	1.45391	6.93685e-11		AAF13_25050	1.0891	2.71753e-13		BAB37578	1.54619	1.18297e-18
CSW52_10770	1.45274	0.00836539		AAF13_17960	1.08635	1.9862e-20		BAB38280	1.54438	1.4014e-10
CSW52_18130	1.45198	0.0360276		AAF13_18655	1.08623	0.00368403		BAB37259	1.54191	5.34331e-14
CSW52_12070	1.45145	0.000101569		AAF13_26550	1.08403	0.0130548		BAB36815	1.54091	3.32954e-11
CSW52_07590	1.44759	3.6538e-09		AAF13_22570	1.08335	2.57039e-25		BAB37491	1.54052	1.08143e-19
CSW52_08765	1.44725	7.99378e-08		AAF13_23705	1.08153	0.000136304		BAB34952	1.54023	0.0304374
CSW52_10170	1.44689	0.00280915		AAF13_15960	1.07895	9.49397e-09		BAB34813	1.5398	0.0126965
CSW52_12955	1.44614	7.1573e-08		AAF13_16810	1.07472	8.18604e-14		BAB35784	1.53818	3.83028e-10
CSW52_21145	1.44589	2.2942e-07		AAF13_26285	1.07365	2.44454e-16		BAB37486	1.53814	2.16858e-08
CSW52_21375	1.44588	1.33798e-08		AAF13_23015	1.07334	4.02321e-06		BAB38315	1.53804	0.00177896
CSW52_08455	1.44213	2.463e-06		AAF13_05460	1.07329	0.000478663		BAB34772	1.53645	8.11874e-07
CSW52_00605	1.44212	0.000932852		AAF13_22425	1.07073	1.88279e-15		BAB36796	1.53589	5.84359e-15
CSW52_16980	1.43953	6.41784e-07		AAF13_24180	1.07007	3.94789e-26		BAB37798	1.53501	7.10715e-11
CSW52_22910	1.43571	3.56482e-06		AAF13_10015	1.06958	4.63797e-15		BAB35382	1.52698	1.24556e-07
CSW52_23200	1.43555	5.0884e-07		AAF13_18210	1.06897	2.24381e-28		BAB35107	1.5241	1.27472e-07
CSW52_26895	1.43264	1.09929e-06		AAF13_18345	1.06887	5.02073e-09		BAB37649	1.52392	2.37056e-13
CSW52_22230	1.43218	0.0080467		AAF13_02035	1.06739	8.57138e-11		BAB37186	1.52304	3.19462e-18
CSW52_18110	1.4319	2.37594e-07		AAF13_21270	1.06447	6.11707e-07		BAB37186	1.52304	3.19462e-18
CSW52_01480	1.43096	0.00012498		AAF13_25230	1.06247	3.51737e-22		BAB34856	1.52099	4.90111e-09
CSW52_23400	1.42588	1.27241e-06		AAF13_16485	1.06214	2.30853e-13		BAB37871	1.51859	1.04062e-06
CSW52_00265	1.4245	1.62104e-07		AAF13_24650	1.06172	3.07394e-06		BAB37597	1.51846	2.13502e-21
CSW52_03370	1.4195	4.81416e-06		AAF13_18195	1.06014	8.34583e-13		BAB33821	1.51765	2.82144e-13
CSW52_04995	1.41596	8.97137e-05		AAF13_12470	1.05952	0.0250943		BAB38064	1.51476	8.52713e-16
CSW52_09250	1.41467	5.93094e-08		AAF13_20415	1.05951	1.02041e-08		BAB36082	1.51204	1.78318e-11
CSW52_11540	1.41405	0.000442162		AAF13_10945	1.05848	3.0707e-07		EBG00001089843	1.51162	0.00729313
CSW52_20415	1.41211	2.84976e-07		AAF13_23830	1.0571	2.43838e-06		BAB37912	1.50379	1.07822e-16
CSW52_20690	1.41172	4.92672e-08		AAF13_07155	1.05675	2.39267e-14		BAB37637	1.50269	8.69176e-19
CSW52_09975	1.41071	4.02687e-07		AAF13_14715	1.05639	4.6557e-07		BAB38208	1.50183	2.62355e-06
CSW52_25845	1.40873	3.12774e-07		AAF13_23260	1.05541	3.19554e-13		BAB38240	1.49936	1.70304e-17
CSW52_21925	1.40812	4.72806e-08		AAF13_17985	1.05491	2.65063e-14		BAB37679	1.49931	2.64576e-19
CSW52_09520	1.40679	8.53955e-06		AAF13_20115	1.05427	1.13161e-32		BAB34420	1.4991	6.77847e-12
CSW52_16970	1.40673	2.03069e-07		AAF13_20125	1.05284	4.15594e-27		BAB35141	1.49709	1.64579e-09
CSW52_02230	1.40457	0.0100414		AAF13_15915	1.05124	4.93376e-17		BAB33619	1.49622	3.51459e-15
CSW52_27240	1.4045	4.32916e-06		AAF13_15205	1.05082	1.23291e-10		BAB34061	1.49557	3.17329e-07
CSW52_13100	1.40441	4.09452e-07		AAF13_18720	1.0382	2.06268e-23		BAB36723	1.4926	0.00127069
CSW52_28990	1.40179	1.42427e-06		AAF13_05345	1.03815	3.22675e-20		BAB36781	1.49184	1.74602e-21
CSW52_21185	1.40084	5.55096e-06		AAF13_04040	1.03692	1.41671e-09		BAB37602	1.4907	5.20141e-18
CSW52_21175	1.40016	2.84032e-07		AAF13_15210	1.02933	2.71595e-10		BAB36855	1.49016	6.46812e-13
CSW52_03905	1.39986	0.000424743		AAF13_23880	1.02868	4.99154e-08		BAB37117	1.48986	8.18601e-11
CSW52_22840	1.39954	1.09396e-05		AAF13_22640	1.02812	1.49147e-10		BAB35284	1.4848	2.12724e-21
CSW52_07955	1.39642	2.96011e-09		AAF13_21870	1.02706	2.18846e-19		BAB34362	1.48425	2.46007e-07
CSW52_19240	1.39626	6.23945e-07		AAF13_11590	1.02682	0.000146942		BAB33596	1.48279	4.4407e-14
CSW52_24155	1.39593	2.00007e-07		AAF13_19485	1.02652	0.000277098		BAB35431	1.48136	0.000948574
CSW52_15070	1.39186	2.17985e-06		AAF13_07755	1.02395	5.06686e-14		BAB38579	1.48049	2.50301e-15
CSW52_14605	1.3895	0.000269763		AAF13_25715	1.02395	2.80249e-10		BAB38544	1.47862	5.42362e-16
CSW52_10560	1.38892	5.27363e-05		AAF13_20625	1.02269	3.19092e-16		BAB36654	1.47848	5.09066e-13
CSW52_22225	1.38884	0.0110598		AAF13_06930	1.02194	6.03474e-09		BAB33948	1.47831	4.22893e-13
CSW52_10870	1.38583	8.09194e-06		AAF13_19230	1.02185	8.89083e-06		BAB34314	1.47723	4.86466e-15
CSW52_14760	1.38548	0.00478691		AAF13_16510	1.02021	1.18747e-08		BAB37474	1.47695	1.1852e-15
CSW52_15480	1.3827	3.05861e-06		AAF13_26200	1.0188	1.47339e-09		BAB35143	1.47427	1.01682e-17
CSW52_09380	1.38263	0.0360276		AAF13_20240	1.01685	0.0269781		BAB38564	1.47369	1.21771e-13
CSW52_15010	1.38182	0.000632276		AAF13_20040	1.01643	0.00013436		BAB37243	1.47368	4.56922e-06
CSW52_24670	1.38167	3.54161e-05		AAF13_26010	1.01631	2.09944e-07		BAB37526	1.46954	1.27634e-14
CSW52_26775	1.38087	6.53178e-06		AAF13_16095	1.01587	1.80355e-05		BAB37666	1.46934	3.1417e-13
CSW52_23715	1.37651	1.41553e-08		AAF13_22055	1.01404	1.30293e-16		BAB36458	1.46809	2.00466e-12
CSW52_04540	1.37648	8.07454e-08		AAF13_09075	1.01371	4.03661e-15		BAB33583	1.46705	7.87865e-13
CSW52_04110	1.37631	0.00108027		AAF13_00980	1.01275	0.000439126		BAB35993	1.46288	3.28593e-21
CSW52_06695	1.37613	0.00300007		AAF13_02885	1.00998	2.33519e-10		BAB37373	1.46096	7.50733e-18
CSW52_17615	1.3754	4.3819e-07		AAF13_26720	1.00899	2.25509e-05		BAB35754	1.46019	1.46741e-09
CSW52_16950	1.37314	9.81944e-07		AAF13_04525	1.00892	3.15153e-09		BAB34280	1.45694	9.47915e-18
CSW52_11530	1.37229	3.06182e-08		AAF13_17595	1.00772	0.0289972		BAB33491	1.45258	2.23495e-10
CSW52_18460	1.37098	1.22922e-06		AAF13_16470	1.00766	1.2553e-11		BAB36238	1.45244	2.57161e-22
CSW52_17360	1.37055	4.04288e-07		AAF13_17100	1.00542	1.18094e-05		BAB37358	1.45142	2.10218e-14
CSW52_10980	1.36863	0.00011771		AAF13_24765	1.00508	0.0335787		BAB37613	1.45015	3.52425e-16
CSW52_17595	1.36848	3.89443e-07		AAF13_02120	1.00449	3.68407e-09		BAB36969	1.44894	1.83616e-13
CSW52_17640	1.36775	1.96505e-06		AAF13_20465	1.00347	2.33218e-06		BAB36981	1.4479	2.66477e-09
CSW52_17580	1.36708	1.76599e-08		AAF13_17785	1.00294	0.0453127		BAB38450	1.44768	1.92638e-11
CSW52_18485	1.36595	1.50915e-06		AAF13_07195	-1.00058	0.00491193		BAB36097	1.44513	5.38966e-05
CSW52_09240	1.36546	3.50336e-06		AAF13_20955	-1.00081	0.0268915		BAB36865	1.44482	3.05959e-12
CSW52_14855	1.36489	0.0345651		AAF13_08545	-1.00192	0.0144969		BAB37707	1.44223	6.55252e-05
CSW52_18390	1.36409	0.000973549		AAF13_14045	-1.0025	4.36638e-15		BAB36722	1.44145	4.57995e-05
CSW52_12485	1.36153	2.75603e-08		AAF13_18595	-1.00283	1.51859e-12		BAB37577	1.44063	6.51262e-14
CSW52_20005	1.36025	9.78802e-07		AAF13_06025	-1.00517	0.00588338		BAB34132	1.43769	7.55875e-05
CSW52_22080	1.35561	2.81948e-06		AAF13_00635	-1.00636	8.44921e-20		BAB38730	1.43381	2.96371e-10
CSW52_14025	1.35172	8.05796e-09		AAF13_14420	-1.00718	7.98163e-13		BAB37232	1.43224	0.0104434
CSW52_23195	1.3475	2.17985e-06		AAF13_11295	-1.00752	5.45232e-08		BAB37364	1.42836	3.57739e-08
CSW52_10795	1.34729	0.0068624		AAF13_00205	-1.00808	2.00554e-14		BAB33892	1.42721	1.72233e-09
CSW52_12090	1.34621	7.55245e-07		AAF13_19735	-1.00891	4.91315e-07		BAB34455	1.42483	1.21103e-14
CSW52_06600	1.34525	0.00324984		AAF13_03895	-1.01098	7.69433e-13		BAB35170	1.4242	1.85025e-10
CSW52_22500	1.3425	4.8706e-06		AAF13_25955	-1.0135	1.19971e-14		BAB35462	1.42073	2.76882e-11
CSW52_27865	1.34176	0.000106368		AAF13_25380	-1.01366	5.14505e-05		BAB35137	1.41978	2.58603e-13
CSW52_03920	1.34093	3.44554e-07		AAF13_06305	-1.01417	0.0015892		BAB34277	1.41958	9.6011e-07
CSW52_17575	1.33934	1.85703e-05		AAF13_14450	-1.01436	0.00266973		BAB38695	1.41788	1.87798e-06
CSW52_22120	1.33933	8.85091e-08		AAF13_14290	-1.0155	1.00224e-16		BAA31773	1.41651	2.15703e-06
CSW52_17775	1.33883	1.52637e-05		AAF13_02960	-1.0163	1.10058e-14		BAB35998	1.41488	3.2514e-12
CSW52_16860	1.33772	4.06226e-06		AAF13_10180	-1.01636	0.0166959		BAB36858	1.41336	2.88617e-13
CSW52_02315	1.33697	5.78303e-05		AAF13_19320	-1.01792	0.00848524		BAB38299	1.41295	0.00321118
CSW52_17235	1.33566	4.66761e-06		AAF13_10155	-1.01863	3.09471e-06		BAB38193	1.41211	1.47639e-08
CSW52_08905	1.33533	0.000193113		AAF13_17185	-1.0215	0.000479106		BAB37246	1.41057	1.52232e-17
CSW52_15015	1.3353	1.07366e-05		AAF13_27520	-1.02303	0.000119769		BAB37127	1.40961	0.000813534
CSW52_06615	1.33499	0.00824176		AAF13_15035	-1.02323	1.85846e-07		BAB36358	1.40689	1.51916e-11
CSW52_08150	1.33486	2.58961e-05		AAF13_12930	-1.02679	7.06063e-10		BAB38180	1.4067	1.91205e-10
CSW52_09370	1.33446	1.99467e-06		AAF13_17990	-1.02805	0.00501002		BAB38707	1.40151	0.0406286
CSW52_04625	1.33354	1.30068e-07		AAF13_27315	-1.02845	0.0183586		BAB34462	1.40049	1.73256e-11
CSW52_03245	1.33323	0.000251859		AAF13_18790	-1.02872	2.03425e-08		BAB37601	1.39801	5.74304e-15
CSW52_05360	1.33184	9.13156e-05		AAF13_24930	-1.02963	2.61295e-05		BAB37923	1.39786	2.02936e-09
CSW52_25695	1.33087	7.88068e-05		AAF13_26860	-1.03015	0.00255917		BAB37940	1.39767	1.74781e-05
CSW52_15900	1.33039	1.86285e-05		AAF13_08010	-1.03326	2.64199e-26		BAB37587	1.39394	3.07413e-17
CSW52_12030	1.32966	2.82877e-05		AAF13_23925	-1.03544	0.00146159		BAB37545	1.39291	2.48284e-10
CSW52_16975	1.32837	1.02318e-06		AAF13_20030	-1.03616	2.1416e-13		BAB37909	1.392	1.29171e-13
CSW52_03910	1.32234	9.88743e-08		AAF13_09305	-1.04254	0.000944708		BAB37989	1.39062	0.0395138
CSW52_18820	1.32121	0.000221078		AAF13_14655	-1.04526	1.75811e-08		BAB36626	1.39044	2.16345e-13
CSW52_18235	1.32002	5.49626e-08		AAF13_06190	-1.04618	3.50604e-13		BAB33947	1.39031	4.362e-13
CSW52_11005	1.31945	0.0117386		AAF13_06195	-1.04728	5.20766e-16		BAB37096	1.39023	4.54516e-12
CSW52_07865	1.31295	2.09803e-08		AAF13_24730	-1.04798	2.04885e-07		BAB37626	1.38845	3.94926e-14
CSW52_07945	1.31123	2.12171e-07		AAF13_11425	-1.04881	0.00109209		BAB37944	1.3882	1.37359e-05
CSW52_18430	1.30623	0.000432081		AAF13_02600	-1.05036	6.4406e-06		BAB38139	1.38718	4.45706e-12
CSW52_29195	1.30562	4.78387e-09		AAF13_12835	-1.05628	4.48153e-08		BAB36537	1.38713	8.52713e-16
CSW52_02735	1.30504	6.12621e-05		AAF13_04740	-1.06038	9.16151e-06		BAB37598	1.38364	1.02862e-15
CSW52_16940	1.30462	9.27239e-07		AAF13_24750	-1.0609	1.40074e-07		BAB36505	1.38289	1.35433e-11
CSW52_14410	1.3011	0.00065627		AAF13_14245	-1.06315	1.72594e-27		BAB37599	1.38167	1.17193e-16
CSW52_05370	1.29997	1.98102e-05		AAF13_06640	-1.06353	1.32286e-09		BAB37029	1.38162	1.1155e-08
CSW52_01295	1.29898	3.64931e-06		AAF13_17915	-1.06433	6.19555e-07		BAB35132	1.38111	1.04179e-09
CSW52_07815	1.29812	9.76622e-08		AAF13_20140	-1.06772	0.0439852		BAB38185	1.38064	9.78816e-16
CSW52_10780	1.29606	0.0294868		AAF13_18365	-1.0705	3.02404e-14		BAB36977	1.37804	8.62766e-16
CSW52_28750	1.2949	0.0139978		AAF13_16380	-1.07056	4.72122e-13		BAB37370	1.37746	3.89485e-10
CSW52_18945	1.29414	0.000157934		AAF13_27595	-1.0707	4.16334e-18		BAB38112	1.37735	2.09886e-14
CSW52_16985	1.29391	6.8953e-06		AAF13_00560	-1.07183	1.41452e-06		BAB35552	1.37619	1.7437e-08
CSW52_16025	1.29239	0.000172476		AAF13_12330	-1.07219	2.44005e-13		BAB37600	1.37295	6.33189e-15
CSW52_06795	1.29002	6.32123e-06		AAF13_06065	-1.07349	0.012773		BAB36701	1.3724	3.16313e-18
CSW52_23745	1.28912	0.0118615		AAF13_12515	-1.07533	5.99714e-07		BAB36847	1.37233	4.09572e-06
CSW52_13980	1.28803	1.39686e-05		AAF13_03050	-1.07625	6.29448e-08		BAB38228	1.37223	3.24221e-05
CSW52_07980	1.28775	2.69677e-08		AAF13_24170	-1.0768	6.10668e-28		BAB37012	1.37216	9.47915e-18
CSW52_28660	1.28763	0.000894095		AAF13_21160	-1.07792	1.32286e-09		BAB36497	1.37178	3.91022e-13
CSW52_06180	1.28737	2.62504e-06		AAF13_21370	-1.07935	3.67016e-13		BAB37556	1.36959	1.66222e-08
CSW52_16935	1.28592	3.97811e-06		AAF13_19935	-1.08207	6.93474e-09		BAB38550	1.36838	4.98285e-10
CSW52_06910	1.28583	5.51058e-07		AAF13_23235	-1.0826	8.69914e-11		BAB36870	1.36433	7.85179e-17
CSW52_16360	1.28581	0.00340581		AAF13_21380	-1.08302	6.65488e-12		BAB36856	1.36428	6.43205e-08
CSW52_18505	1.28529	6.5259e-08		AAF13_18975	-1.08335	0.0450897		BAB34299	1.36043	0.000425206
CSW52_22815	1.28467	0.000262161		AAF13_06405	-1.08387	2.63244e-12		BAB38209	1.35845	8.32422e-09
CSW52_16465	1.28419	0.000251859		AAF13_27480	-1.08401	0.00180173		BAB37527	1.35535	2.71481e-12
CSW52_07090	1.28265	1.61805e-05		AAF13_20190	-1.08474	1.1921e-13		BAB37406	1.35322	2.9246e-09
CSW52_21605	1.28032	1.1458e-06		AAF13_11400	-1.08532	4.48016e-05		BAB35981	1.35306	6.50609e-10
CSW52_21685	1.27869	2.2176e-08		AAF13_12390	-1.08627	2.42056e-05		BAB36480	1.35171	0.0470091
CSW52_05530	1.27618	8.95429e-05		AAF13_06060	-1.08762	0.011989		BAB34139	1.349	4.91707e-08
CSW52_14405	1.27552	1.36691e-06		AAF13_09350	-1.08825	4.20452e-09		BAB35968	1.34636	8.24478e-10
CSW52_23590	1.27514	0.000307263		AAF13_21335	-1.09463	1.78055e-17		BAB36039	1.34633	2.85258e-06
CSW52_28620	1.27503	0.000121375		AAF13_07035	-1.09504	1.09907e-15		BAB37911	1.34384	6.59286e-13
CSW52_17270	1.27411	3.19204e-06		AAF13_06645	-1.09754	0.000102059		BAB35029	1.343	3.87674e-10
CSW52_16110	1.27295	0.00167625		AAF13_10615	-1.09881	2.0907e-16		BAB36896	1.34243	1.85779e-15
CSW52_10580	1.27229	6.37761e-07		AAF13_06155	-1.1011	3.17229e-14		BAB35350	1.34117	5.08485e-09
CSW52_11570	1.27128	0.000228479		AAF13_06500	-1.10592	1.06761e-06		BAB38211	1.34115	3.57059e-12
CSW52_04515	1.26775	0.0138561		AAF13_04840	-1.10608	7.80864e-17		BAB34316	1.33982	7.59167e-07
CSW52_18520	1.26648	4.47295e-05		AAF13_08140	-1.10879	2.50997e-16		BAB34773	1.33948	2.81214e-06
CSW52_13130	1.2658	3.44554e-07		AAF13_26780	-1.11008	4.50108e-11		BAB33682	1.33937	1.01191e-07
CSW52_07890	1.26574	1.27147e-06		AAF13_00745	-1.11099	9.61505e-05		BAB36576	1.33694	1.31321e-10
CSW52_06745	1.26565	2.43785e-07		AAF13_14155	-1.11153	4.62735e-10		BAB36818	1.3347	2.19818e-14
CSW52_19660	1.26501	5.88422e-06		AAF13_27420	-1.11337	0.0417136		BAB37251	1.33251	2.61246e-15
CSW52_16115	1.26464	5.65668e-06		AAF13_18145	-1.11608	2.00792e-12		BAB36548	1.33186	0.000567653
CSW52_17030	1.26356	7.66601e-07		AAF13_14490	-1.11694	1.94282e-12		BAB36594	1.33145	2.32779e-13
CSW52_01485	1.26333	0.00029922		AAF13_09960	-1.1189	0.00907425		BAB37524	1.33016	1.1331e-11
CSW52_16990	1.2626	1.50504e-05		AAF13_16940	-1.12355	4.51186e-13		BAB34855	1.32947	2.52057e-15
CSW52_15440	1.26215	0.00038718		AAF13_17380	-1.12475	9.06081e-09		BAB37831	1.32875	0.000295966
CSW52_07080	1.2614	0.000289376		AAF13_14170	-1.13539	7.02777e-23		BAB34703	1.32749	3.13786e-05
CSW52_04915	1.26053	2.62518e-05		AAF13_09430	-1.13682	5.46638e-12		BAB36792	1.32362	2.04087e-10
CSW52_12495	1.25983	4.21273e-07		AAF13_07650	-1.13845	1.12795e-14		BAB38735	1.32357	7.99267e-07
CSW52_10255	1.25964	5.96902e-05		AAF13_06415	-1.13939	0.000781116		BAB34039	1.32337	1.57503e-11
CSW52_03900	1.25875	2.10775e-06		AAF13_24300	-1.13955	0.00424903		BAB33553	1.32181	5.27087e-18
CSW52_14185	1.25845	0.000264965		AAF13_24305	-1.14089	7.36901e-07		BAB38454	1.31954	4.43783e-15
CSW52_22350	1.25686	2.14027e-07		AAF13_09690	-1.14356	1.65084e-24		BAB35423	1.31869	8.28099e-14
CSW52_00620	1.25557	1.05186e-05		AAF13_12845	-1.14491	2.75701e-08		BAB34037	1.31798	9.19442e-09
CSW52_21565	1.25443	0.036215		AAF13_08490	-1.14711	0.0297034		BAB37074	1.31391	8.98075e-08
CSW52_14255	1.25319	0.000442848		AAF13_05245	-1.14758	0.00235109		BAB38543	1.3139	6.43566e-06
CSW52_11010	1.25192	0.0193311		AAF13_08750	-1.15019	0.00529746		BAB37929	1.31303	1.72602e-07
CSW52_18930	1.2504	5.20001e-05		AAF13_10700	-1.15201	1.72337e-23		BAB37550	1.30816	2.90767e-10
CSW52_24325	1.24807	0.000932852		AAF13_21315	-1.15321	6.4761e-22		BAB35027	1.30779	5.71852e-10
CSW52_27850	1.24784	1.38173e-08		AAF13_07675	-1.15349	1.32116e-23		BAB34103	1.30698	2.43792e-12
CSW52_02360	1.24782	1.77645e-05		AAF13_06455	-1.15441	0.000599334		BAB38755	1.3053	2.40331e-11
CSW52_12910	1.24718	1.92905e-06		AAF13_14235	-1.15453	2.43948e-11		BAB34102	1.30169	5.29541e-17
CSW52_06315	1.24614	0.000289376		AAF13_27400	-1.15805	1.07005e-05		BAB37702	1.30027	1.3911e-13
CSW52_21340	1.24498	5.27746e-06		AAF13_13535	-1.15895	2.86476e-08		BAB38551	1.29978	8.64342e-12
CSW52_03675	1.24396	7.02763e-05		AAF13_23005	-1.16223	3.56509e-17		BAB36057	1.29965	0.00109516
CSW52_09385	1.2435	1.01772e-06		AAF13_12220	-1.16321	3.11336e-19		BAB34698	1.29458	0.00156412
CSW52_15205	1.24146	3.94783e-06		AAF13_02965	-1.16352	3.5489e-13		BAB34458	1.29365	1.78932e-12
CSW52_10245	1.24061	5.57635e-07		AAF13_19920	-1.16385	7.90119e-28		BAB34912	1.29224	3.37057e-09
CSW52_18565	1.24023	1.36385e-06		AAF13_11435	-1.16472	1.76476e-08		BAB35980	1.29158	3.24564e-08
CSW52_17025	1.23984	3.17345e-06		AAF13_10140	-1.16481	7.42119e-10		BAB33894	1.29122	7.25013e-12
CSW52_23525	1.23845	6.82911e-07		AAF13_26005	-1.16575	7.68548e-25		BAB37865	1.28794	2.07616e-12
CSW52_02725	1.23547	0.00019708		AAF13_19930	-1.16592	1.29514e-07		BAB35352	1.28655	2.26922e-06
CSW52_06595	1.2333	0.0119373		AAF13_19670	-1.16641	7.01221e-06		BAB33880	1.2856	4.95481e-14
CSW52_13150	1.22921	0.000244404		AAF13_10150	-1.16671	1.00835e-11		BAB33474	1.2847	4.97953e-07
CSW52_14980	1.22817	4.53927e-06		AAF13_06150	-1.16758	5.27275e-19		BAB34093	1.28407	2.83968e-10
CSW52_19315	1.22591	0.0138491		AAF13_04075	-1.17301	0.000171524		BAB37252	1.28257	8.07906e-10
CSW52_04975	1.22498	1.11625e-05		AAF13_07040	-1.17455	6.74447e-18		BAB37664	1.28154	1.22667e-12
CSW52_07235	1.2227	2.48505e-06		AAF13_08775	-1.17604	1.34455e-16		BAB37878	1.28124	9.98687e-11
CSW52_16920	1.22257	8.0801e-05		AAF13_11965	-1.17747	2.83343e-05		BAB36203	1.28044	1.79605e-11
CSW52_05375	1.22254	7.87851e-06		AAF13_02705	-1.17934	7.58269e-09		BAB38230	1.27599	5.60421e-10
CSW52_14370	1.22211	0.000181125		AAF13_26320	-1.17939	1.37758e-07		BAB37044	1.26985	1.42654e-09
CSW52_29340	1.22169	0.0270803		AAF13_20385	-1.1801	0.00102998		BAB36728	1.26934	2.64365e-08
CSW52_21785	1.22123	0.000397733		AAF13_08425	-1.18134	0.0448538		BAB37553	1.2684	5.02301e-07
CSW52_18135	1.21957	0.00107705		AAF13_07535	-1.18137	1.42485e-14		BAB34902	1.26244	2.39757e-11
CSW52_21315	1.21826	1.53928e-06		AAF13_27570	-1.18221	5.99714e-07		BAB34748	1.26103	6.75358e-09
CSW52_23385	1.21566	8.92688e-05		AAF13_08950	-1.1824	1.32294e-23		BAB37634	1.25976	5.61251e-07
CSW52_16090	1.21565	7.18359e-06		AAF13_07830	-1.18571	5.35543e-05		BAB37922	1.2587	9.3387e-11
CSW52_14225	1.21552	5.21042e-06		AAF13_03385	-1.18949	5.47856e-13		BAB37479	1.25823	8.43491e-13
CSW52_13655	1.21481	0.000168774		AAF13_10100	-1.19153	1.8717e-18		BAB35847	1.25806	6.24096e-12
CSW52_16070	1.21478	2.01025e-05		AAF13_07935	-1.1982	2.49037e-24		BAB36526	1.25794	5.83758e-08
CSW52_13365	1.21457	6.28738e-06		AAF13_09315	-1.20177	9.72949e-07		BAB37352	1.25724	6.39594e-10
CSW52_00475	1.21444	0.000650769		AAF13_06515	-1.20611	1.76592e-29		BAB38651	1.25634	7.18996e-06
CSW52_13120	1.21228	2.02714e-05		AAF13_05320	-1.20893	6.06165e-07		BAB37371	1.25554	0.00020718
CSW52_00700	1.21187	0.000647248		AAF13_19420	-1.20985	2.11156e-20		BAB34193	1.25404	3.0974e-09
CSW52_06050	1.21058	0.02181		AAF13_27215	-1.21018	0.000183125		BAB34429	1.25314	1.33891e-10
CSW52_20720	1.20923	1.60511e-05		AAF13_07960	-1.21962	1.27131e-07		BAB33780	1.25294	1.00802e-09
CSW52_09970	1.20742	1.16461e-06		AAF13_27605	-1.21988	0.0111823		BAB38729	1.25235	1.99003e-08
CSW52_21080	1.20658	6.86775e-06		AAF13_04570	-1.22177	1.46148e-15		BAB37084	1.25082	0.000341788
CSW52_17210	1.20544	0.0001438		AAF13_08400	-1.22253	0.0109684		BAB36380	1.24924	0.0138465
CSW52_12865	1.20405	1.5951e-05		AAF13_05580	-1.22279	4.62201e-08		BAB38314	1.2457	4.79433e-13
CSW52_27860	1.20375	1.79327e-05		AAF13_21055	-1.22338	0.021032		BAB33887	1.2454	2.35062e-11
CSW52_07895	1.20327	1.79423e-05		AAF13_22245	-1.22583	1.26005e-13		BAB36561	1.24359	1.54706e-06
CSW52_18515	1.19966	0.00286285		AAF13_16405	-1.23007	1.37113e-11		BAB38428	1.24334	3.36446e-12
CSW52_12875	1.19854	4.23787e-05		AAF13_27415	-1.23084	5.67941e-07		BAB37326	1.24243	7.77703e-12
CSW52_16470	1.19771	0.000151514		AAF13_10990	-1.23097	7.70996e-20		BAB37736	1.23875	2.93126e-13
CSW52_18875	1.19717	0.00167241		AAF13_16220	-1.23735	8.59903e-06		BAB37426	1.23682	1.14477e-05
CSW52_20080	1.19643	4.47295e-05		AAF13_22710	-1.24114	7.73606e-35		BAB36342	1.2363	9.81753e-13
CSW52_23560	1.19597	0.0276118		AAF13_12440	-1.24307	2.02949e-14		BAB34097	1.22924	4.46655e-06
CSW52_08180	1.19515	0.000159176		AAF13_09765	-1.24454	4.09145e-06		BAB33814	1.22909	3.02987e-07
CSW52_08865	1.19509	0.00220841		AAF13_12105	-1.24784	0.00016067		BAB37934	1.22791	2.42807e-09
CSW52_03365	1.19274	0.0178154		AAF13_06745	-1.24905	7.2538e-05		BAB35846	1.22571	2.53722e-11
CSW52_13560	1.19245	0.000118698		AAF13_18950	-1.2503	2.0781e-39		BAB36579	1.22202	7.40016e-08
CSW52_08900	1.19193	0.0218509		AAF13_09630	-1.25187	2.21901e-15		BAB36650	1.22161	1.68955e-09
CSW52_27870	1.19087	2.60884e-07		AAF13_27410	-1.2522	1.18747e-08		BAB34849	1.21871	2.85753e-12
CSW52_25735	1.19078	0.000676768		AAF13_12365	-1.25279	0.0329971		BAB36595	1.21852	4.75619e-14
CSW52_14815	1.19036	0.000380232		AAF13_19905	-1.25604	5.63246e-23		BAB34862	1.21616	1.05246e-06
CSW52_27120	1.18945	0.00828794		AAF13_26455	-1.2562	0.0199453		BAB38283	1.21414	1.31337e-12
CSW52_18105	1.18851	1.28784e-05		AAF13_09345	-1.25773	0.000555495		BAB36624	1.2127	1.59402e-09
CSW52_17965	1.1885	0.00195178		AAF13_01480	-1.25796	0.00228892		BAB37910	1.2117	8.82293e-13
CSW52_11175	1.18687	5.80142e-05		AAF13_09185	-1.25903	1.34684e-22		BAB37769	1.21132	0.000386889
CSW52_27750	1.1867	1.83129e-05		AAF13_13020	-1.26013	4.01791e-16		BAB36813	1.21083	2.99557e-11
CSW52_16905	1.18618	4.80018e-05		AAF13_09115	-1.26134	2.84902e-31		BAB34845	1.20923	0.000298333
CSW52_11360	1.18552	7.00322e-07		AAF13_16910	-1.26171	1.34779e-29		BAB37483	1.20717	1.74769e-07
CSW52_03565	1.18391	0.0354711		AAF13_21680	-1.26511	2.19854e-26		BAB36988	1.20538	6.58775e-10
CSW52_27840	1.18372	6.34517e-05		AAF13_08445	-1.26686	0.0419356		BAB33600	1.20447	6.19068e-08
CSW52_23570	1.18335	0.000168802		AAF13_04380	-1.26904	9.86133e-06		BAB33595	1.20409	1.12044e-13
CSW52_00650	1.18025	0.0176387		AAF13_07045	-1.27223	1.81021e-10		BAB34095	1.20362	4.2732e-13
CSW52_01775	1.18003	0.000696207		AAF13_25725	-1.27224	4.58512e-36		BAB33438	1.20351	2.54369e-08
CSW52_13435	1.17993	5.758e-06		AAF13_09760	-1.27713	0.00136773		BAB38061	1.20244	5.63891e-08
CSW52_13140	1.17966	4.54079e-06		AAF13_25920	-1.27757	1.24226e-18		BAB37303	1.20243	0.00160995
CSW52_16190	1.17619	0.000178298		AAF13_12605	-1.28034	2.05084e-17		BAB36817	1.20159	2.85753e-12
CSW52_14195	1.1761	1.64013e-05		AAF13_24735	-1.28794	5.24805e-11		BAB35380	1.20141	0.00809687
CSW52_15045	1.17484	4.041e-06		AAF13_27250	-1.2925	8.45705e-06		BAB33531	1.20083	1.5794e-07
CSW52_23620	1.17349	0.000182658		AAF13_27510	-1.29901	0.0080661		BAB34223	1.19943	1.70068e-06
CSW52_20350	1.17324	4.08782e-06		AAF13_00575	-1.30153	2.62515e-06		BAB35108	1.19837	8.85369e-08
CSW52_18340	1.17318	0.000267047		AAF13_17415	-1.30311	6.80059e-07		BAB33945	1.19365	7.50113e-05
CSW52_03635	1.17196	0.00284764		AAF13_23480	-1.30469	0.000513585		BAB37394	1.19174	3.18959e-05
CSW52_08365	1.17187	0.000519014		AAF13_08170	-1.3047	7.05792e-09		BAB33929	1.18813	8.84266e-12
CSW52_07860	1.17108	5.94523e-06		AAF13_14040	-1.30604	1.41968e-12		BAB33898	1.18669	1.06089e-10
CSW52_22610	1.1702	6.73457e-05		AAF13_24400	-1.30665	1.72172e-09		BAB37935	1.18545	1.23122e-08
CSW52_23115	1.16912	2.1038e-05		AAF13_22705	-1.30699	2.69647e-17		BAB33455	1.1848	1.68219e-10
CSW52_25415	1.16909	0.0298825		AAF13_04065	-1.30807	8.70979e-32		BAB38743	1.18419	2.17567e-08
CSW52_01615	1.16737	0.00019269		AAF13_19900	-1.3086	4.92409e-27		BAB38172	1.18259	1.10139e-07
CSW52_01340	1.16632	0.0316809		AAF13_27275	-1.30987	4.42585e-06		BAB33556	1.18215	2.04491e-05
CSW52_22110	1.16263	0.0114072		AAF13_16905	-1.31041	4.86619e-27		BAB36087	1.17983	0.00179422
CSW52_05485	1.16188	3.0888e-05		AAF13_16705	-1.31096	0.000630024		BAB35283	1.17942	1.44016e-06
CSW52_01280	1.16141	0.000458828		AAF13_05740	-1.31617	8.0822e-15		BAB38328	1.17883	9.29518e-08
CSW52_14885	1.16064	0.0210706		AAF13_10660	-1.31871	4.87401e-16		BAB38627	1.17849	7.45116e-13
CSW52_07870	1.15955	4.65272e-06		AAF13_09130	-1.32209	3.16247e-18		BAB34416	1.17794	5.16367e-08
CSW52_16925	1.15684	5.89721e-05		AAF13_08000	-1.3221	7.3123e-18		BAB38661	1.1778	6.36831e-10
CSW52_01610	1.15372	0.000124914		AAF13_09955	-1.32322	0.000497704		BAB37904	1.1776	6.80769e-07
CSW52_14420	1.15291	2.85745e-05		AAF13_01490	-1.32601	2.13977e-05		BAB37250	1.17593	8.86287e-10
CSW52_03225	1.14911	1.88688e-07		AAF13_06050	-1.32804	0.0401551		BAB35740	1.17338	1.07681e-05
CSW52_23005	1.14749	0.000158756		AAF13_04775	-1.33081	7.43041e-23		BAB38058	1.17175	2.39015e-09
CSW52_09035	1.14713	0.00253449		AAF13_19410	-1.33145	8.89631e-07		BAB34141	1.1716	7.28706e-10
CSW52_09395	1.14702	5.10967e-08		AAF13_27260	-1.33228	5.50163e-09		BAB37795	1.17158	1.91921e-09
CSW52_13710	1.14692	0.00124934		AAF13_19310	-1.33278	8.23155e-16		BAB34994	1.17045	2.25959e-08
CSW52_04440	1.14531	4.47282e-07		AAF13_08855	-1.33349	0.00191116		BAB37397	1.16973	7.77276e-06
CSW52_09435	1.14528	9.46742e-05		AAF13_09745	-1.33364	9.84199e-05		BAB37962	1.16721	0.0421036
CSW52_10370	1.14405	1.17459e-05		AAF13_06160	-1.33508	7.68548e-25		BAB38068	1.1667	0.0129814
CSW52_21085	1.1438	1.18662e-07		AAF13_07805	-1.33807	1.60255e-24		BAB35897	1.16668	5.68024e-09
CSW52_16930	1.14146	4.16732e-05		AAF13_12505	-1.33975	2.0426e-41		BAB37525	1.166	4.00551e-10
CSW52_18880	1.1384	6.02266e-05		AAF13_18600	-1.34689	1.80352e-30		BAB36880	1.16578	3.36127e-08
CSW52_17720	1.13541	0.000307804		AAF13_27530	-1.34974	0.000709734		BAB34899	1.16362	2.71238e-09
CSW52_06920	1.13437	3.64347e-06		AAF13_07815	-1.3529	1.48646e-34		BAB35878	1.16329	5.45112e-11
CSW52_21395	1.13368	2.39717e-05		AAF13_14020	-1.35432	1.29364e-35		BAB33683	1.16224	0.00105535
CSW52_08275	1.13344	3.58708e-06		AAF13_14070	-1.35591	2.47442e-22		BAB35795	1.15852	9.09856e-10
CSW52_27800	1.13157	0.00592375		AAF13_27270	-1.35769	4.31461e-07		BAB38050	1.15755	1.60111e-05
CSW52_16910	1.13103	5.18062e-05		AAF13_09695	-1.36218	1.66837e-37		BAB33661	1.15528	0.00193161
CSW52_03570	1.1305	0.0331003		AAF13_24995	-1.36337	8.85306e-30		BAB36678	1.15388	0.0105541
CSW52_00485	1.12983	1.51638e-05		AAF13_13130	-1.36389	0.0142879		BAB36892	1.15324	1.29038e-08
CSW52_18385	1.12551	0.000124915		AAF13_22540	-1.37236	0.0193134		BAB33910	1.15174	2.33558e-06
CSW52_16900	1.12546	6.60995e-05		AAF13_08820	-1.37261	2.24453e-18		BAB33449	1.15032	0.000969843
CSW52_18815	1.12454	0.00114011		AAF13_13035	-1.37342	1.85776e-09		BAB33922	1.1498	0.000378264
CSW52_06155	1.12434	1.66513e-05		AAF13_10985	-1.37605	2.31167e-05		BAB37193	1.14858	5.04987e-12
CSW52_16065	1.12366	2.7584e-05		AAF13_12840	-1.38003	1.70154e-09		BAB38467	1.14826	2.45101e-05
CSW52_23000	1.12321	1.70349e-06		AAF13_10145	-1.38015	1.59447e-21		BAB38321	1.14661	1.07659e-11
CSW52_16945	1.12172	4.91722e-06		AAF13_00350	-1.38052	1.9092e-08		BAB34872	1.14629	0.000306855
CSW52_10445	1.1211	8.95245e-05		AAF13_21570	-1.38106	0.0366029		BAB37341	1.14489	1.10017e-08
CSW52_26250	1.11981	8.65516e-07		AAF13_02515	-1.38168	2.49812e-10		BAB38559	1.14468	0.00073527
CSW52_09745	1.11381	3.7312e-05		AAF13_24935	-1.38357	4.59642e-32		BAB34382	1.14453	0.000185117
CSW52_10585	1.11359	1.34536e-05		AAF13_05015	-1.38651	4.37828e-16		BAB36575	1.14367	3.39696e-08
CSW52_19420	1.11279	0.0122733		AAF13_27505	-1.38664	0.0191644		BAB37156	1.14326	0.0322739
CSW52_05395	1.11162	0.000141278		AAF13_18955	-1.3873	1.27847e-53		BAB37450	1.14268	1.25512e-09
CSW52_01465	1.10612	0.002521		AAF13_06590	-1.38957	1.19564e-09		BAB37108	1.14237	8.33699e-08
CSW52_21190	1.10601	0.00011453		AAF13_15565	-1.39459	2.1752e-20		BAB37094	1.14106	3.13501e-08
CSW52_25840	1.10568	0.00169271		AAF13_09670	-1.39725	8.77337e-09		BAB36966	1.13827	8.69595e-07
CSW52_16150	1.10534	0.00354016		AAF13_22920	-1.39978	2.1416e-13		BAB38322	1.13707	3.84355e-13
CSW52_21595	1.10377	0.000164244		AAF13_09425	-1.40399	1.10641e-20		BAB38099	1.13697	3.89539e-08
CSW52_22145	1.1036	0.020004		AAF13_17875	-1.40474	2.00799e-05		BAB37456	1.1369	0.000501942
CSW52_09365	1.10351	9.6549e-06		AAF13_09755	-1.40717	3.86859e-32		BAB36593	1.13576	5.60032e-08
CSW52_14190	1.10262	0.000117254		AAF13_14530	-1.40888	3.51682e-29		BAB36496	1.13566	5.985e-10
CSW52_06165	1.10176	6.87127e-06		AAF13_06335	-1.40989	9.90816e-23		BAB35937	1.13522	1.23108e-08
CSW52_11305	1.10104	0.0140881		AAF13_18855	-1.41326	2.93643e-08		BAB35761	1.13434	8.93281e-05
CSW52_12610	1.10102	7.53801e-06		AAF13_06550	-1.41956	4.84014e-11		BAB35261	1.13098	3.22407e-11
CSW52_21075	1.10096	0.00222545		AAF13_16960	-1.4214	8.00011e-06		BAB38772	1.13047	5.41039e-11
CSW52_19385	1.09882	8.25665e-06		AAF13_18610	-1.42664	6.1813e-32		BAB38107	1.13029	3.82883e-05
CSW52_09440	1.09844	0.000330989		AAF13_18930	-1.4277	1.36889e-13		BAB34133	1.12837	2.58405e-09
CSW52_01420	1.09565	0.000279951		AAF13_06200	-1.43424	9.15503e-14		BAB38134	1.1272	2.04115e-08
CSW52_16825	1.09491	5.50125e-05		AAF13_27525	-1.43435	2.15029e-09		BAB35339	1.12579	4.05463e-05
CSW52_24685	1.0919	0.004875		AAF13_10080	-1.4357	6.24238e-12		BAB36706	1.12544	1.80794e-10
CSW52_04645	1.09078	2.26249e-05		AAF13_24820	-1.44204	4.38421e-37		BAB38274	1.12338	0.000727574
CSW52_09620	1.09012	7.76759e-06		AAF13_08330	-1.44907	2.43634e-25		BAB38522	1.12239	2.66758e-05
CSW52_17060	1.08997	1.62734e-05		AAF13_07575	-1.44966	0.0101855		BAB36854	1.12231	7.07142e-09
CSW52_08485	1.08918	9.05519e-05		AAF13_06165	-1.45408	2.48236e-31		BAB37244	1.12203	0.000368707
CSW52_06995	1.08582	0.000606623		AAF13_11765	-1.45597	3.38025e-08		BAB38753	1.12029	7.90328e-07
CSW52_20370	1.08557	0.0448733		AAF13_08165	-1.45615	8.80851e-10		BAB36522	1.11986	5.53889e-08
CSW52_25240	1.0824	0.0461771		AAF13_09310	-1.4576	0.00134807		BAB36623	1.11877	2.80157e-09
CSW52_16915	1.08204	0.000379121		AAF13_09750	-1.46206	1.79734e-08		BAB35148	1.11618	0.000290318
CSW52_10710	1.08097	0.000132759		AAF13_27240	-1.46657	0.00025781		BAB37107	1.11427	8.38046e-07
CSW52_29240	1.08076	0.000146422		AAF13_11290	-1.46673	9.00008e-19		BAB37484	1.11369	8.25376e-07
CSW52_20040	1.07992	0.0214046		AAF13_26695	-1.46771	6.27002e-05		BAB35438	1.11358	3.0672e-13
CSW52_14655	1.07909	1.66314e-05		AAF13_15435	-1.46852	0.00288107		BAB36500	1.11201	2.29347e-09
CSW52_20170	1.07777	4.42411e-06		AAF13_26700	-1.46903	0.000178168		BAB37963	1.11122	0.0109116
CSW52_13635	1.07662	0.00402213		AAF13_11095	-1.47083	1.40715e-42		BAB35857	1.11099	6.94091e-06
CSW52_08020	1.07577	0.000743389		AAF13_23650	-1.47226	1.34779e-29		BAB36628	1.1099	5.33455e-09
CSW52_03200	1.07508	4.5431e-05		AAF13_18640	-1.47555	2.78079e-21		BAA31774	1.10909	2.14811e-09
CSW52_23840	1.07187	0.0124458		AAF13_21080	-1.47935	0.00130513		BAB35135	1.10834	1.55205e-10
CSW52_01630	1.06981	0.000177997		AAF13_07810	-1.48036	2.08193e-30		BAB37554	1.10589	5.96492e-09
CSW52_07820	1.06756	8.34087e-06		AAF13_11995	-1.48156	1.18195e-23		BAB38740	1.10568	0.00109556
CSW52_16865	1.06666	0.000175814		AAF13_10905	-1.49376	7.14873e-15		BAB37347	1.10493	0.00114591
CSW52_24680	1.064	0.00061216		AAF13_27515	-1.49516	0.0217513		BAB35733	1.10308	4.86975e-11
CSW52_10240	1.06394	1.03404e-05		AAF13_27545	-1.49597	6.63115e-09		BAB35936	1.10243	3.70465e-06
CSW52_08100	1.06179	0.000165805		AAF13_04050	-1.49694	6.67296e-10		BAB33514	1.10126	1.72318e-06
CSW52_11535	1.06169	3.19071e-05		AAF13_04825	-1.49993	3.80064e-29		BAB37665	1.10008	3.07365e-10
CSW52_04980	1.06127	4.02912e-05		AAF13_24885	-1.50306	3.16586e-29		BAB37791	1.0986	0.00336789
CSW52_13745	1.06023	5.71282e-05		AAF13_07760	-1.51275	2.44534e-22		BAB37932	1.09816	1.03855e-09
CSW52_13650	1.05926	6.01514e-06		AAF13_11520	-1.51364	1.52461e-26		BAB35273	1.09758	9.08441e-07
CSW52_02170	1.05701	0.00107441		AAF13_21875	-1.51403	1.79463e-46		BAB34353	1.09704	7.40016e-08
CSW52_18510	1.05635	0.0101749		AAF13_05250	-1.52047	0.00375709		BAB37093	1.09683	2.80193e-10
CSW52_27760	1.05625	0.00142944		AAF13_22370	-1.5265	5.39084e-35		BAB37891	1.09618	3.52729e-05
CSW52_29710	1.0546	0.00271719		AAF13_06180	-1.52665	4.00203e-20		BAB36814	1.09551	8.11595e-09
CSW52_07950	1.05357	0.00196549		AAF13_16225	-1.53215	2.46894e-11		BAB37468	1.09485	6.68933e-10
CSW52_06545	1.05321	0.00076585		AAF13_07590	-1.53387	0.0151155		BAB35138	1.09405	1.48209e-05
CSW52_03085	1.05169	6.04009e-06		AAF13_09040	-1.53639	1.41282e-27		BAB38754	1.09364	1.05058e-05
CSW52_18870	1.04857	5.1188e-05		AAF13_18605	-1.54221	2.63783e-58		BAB38057	1.09269	3.54351e-14
CSW52_14590	1.04621	0.00786902		AAF13_20380	-1.54379	6.31015e-07		BAB35457	1.09243	1.5476e-05
CSW52_08505	1.04616	0.00643632		AAF13_09210	-1.55313	1.54912e-37		BAB35939	1.09158	7.99357e-05
CSW52_08000	1.04603	0.000647248		AAF13_02950	-1.55501	3.53102e-12		BAB33546	1.09124	5.96017e-07
CSW52_20405	1.04475	0.000629234		AAF13_08680	-1.55937	7.90154e-39		BAB38446	1.09105	3.75113e-11
CSW52_13190	1.04435	3.88715e-05		AAF13_25770	-1.56102	8.28182e-07		BAB36079	1.09098	2.76831e-08
CSW52_06515	1.04357	2.34006e-06		AAF13_06685	-1.56534	0.011716		BAB34428	1.08829	6.2678e-13
CSW52_19065	1.04339	0.00109098		AAF13_10095	-1.56987	4.80569e-63		BAB34348	1.08761	4.44395e-07
CSW52_17020	1.04103	0.000380232		AAF13_26055	-1.57611	2.80812e-14		BAB35612	1.08611	0.00709837
CSW52_10805	1.03942	0.013456		AAF13_13530	-1.57623	8.45005e-19		BAB35836	1.08547	1.9307e-07
CSW52_00425	1.03716	0.00727929		AAF13_21675	-1.57928	3.99292e-38		BAB34319	1.08544	5.97002e-05
CSW52_16435	1.036	8.95245e-05		AAF13_05260	-1.5818	6.40629e-08		BAB34898	1.08415	2.57915e-07
CSW52_10720	1.03461	0.0338849		AAF13_05025	-1.5888	1.61239e-13		BAB38074	1.0829	1.16613e-05
CSW52_18910	1.03337	0.000456714		AAF13_07905	-1.59235	2.87068e-09		BAB35741	1.08273	6.63428e-05
CSW52_21610	1.03104	8.08391e-05		AAF13_18960	-1.59846	1.24396e-34		BAB36459	1.08196	8.61773e-05
CSW52_11205	1.03009	0.0455791		AAF13_14260	-1.59903	3.85971e-13		BAB38567	1.08098	2.02954e-05
CSW52_09680	1.02832	0.000445383		AAF13_24900	-1.59925	2.44246e-13		BAB37915	1.07866	3.66165e-06
CSW52_14200	1.02725	0.0057763		AAF13_08845	-1.60232	2.11425e-05		BAB33938	1.07852	1.68519e-12
CSW52_07695	1.02709	0.00101444		AAF13_04590	-1.60281	6.70136e-14		BAB37729	1.07804	1.51301e-08
CSW52_09755	1.02633	0.000262961		AAF13_11800	-1.60679	3.76557e-14		BAB36871	1.0761	1.04031e-09
CSW52_10405	1.02627	0.0043715		AAF13_22400	-1.60763	6.56463e-24		BAB35379	1.07337	0.00570396
CSW52_07635	1.02568	0.000530249		AAF13_05510	-1.62261	1.22174e-47		BAB37220	1.07279	6.43522e-05
CSW52_04670	1.02503	9.19798e-05		AAF13_24895	-1.62839	1.88629e-37		BAB36622	1.07102	1.60692e-07
CSW52_07250	1.02443	0.000302105		AAF13_21375	-1.63014	1.43282e-32		BAB38265	1.07064	1.1891e-08
CSW52_10355	1.02428	1.69881e-05		AAF13_21670	-1.63917	3.18936e-12		BAB37921	1.07019	1.17453e-10
CSW52_29345	1.02419	0.00250465		AAF13_06700	-1.64217	1.49576e-11		BAB34392	1.07003	2.55846e-05
CSW52_16585	1.02418	0.00140489		AAF13_27490	-1.64294	0.000224995		BAB35282	1.06963	4.73005e-09
CSW52_19735	1.0239	6.66627e-05		AAF13_05030	-1.6448	1.41002e-35		BAB38100	1.06892	6.2805e-08
CSW52_19870	1.02374	0.000578481		AAF13_05020	-1.64891	2.17281e-34		BAB35105	1.06592	3.09308e-08
CSW52_06030	1.02318	7.97569e-05		AAF13_21015	-1.64959	0.00251227		BAB36068	1.06454	0.000296572
CSW52_16075	1.02099	0.00227352		AAF13_27265	-1.65106	2.66905e-07		BAB37832	1.06451	6.2036e-10
CSW52_17675	1.02098	9.68732e-05		AAF13_26685	-1.65312	1.30799e-09		BAB35996	1.06314	5.70029e-09
CSW52_19680	1.02033	0.000516901		AAF13_27070	-1.65733	6.72978e-09		BAB35177	1.06276	2.81908e-07
CSW52_10455	1.02028	0.00306281		AAF13_06755	-1.66191	3.67498e-37		BAB35542	1.06219	0.00488543
CSW52_09445	1.01989	0.000779501		AAF13_01270	-1.6625	0.00078533		BAB38210	1.0604	8.86287e-10
CSW52_16040	1.01668	0.0124414		AAF13_26255	-1.67269	3.54886e-09		BAB35558	1.05994	0.00026538
CSW52_04325	1.01598	0.000319018		AAF13_05265	-1.68447	5.19943e-10		BAB36080	1.05942	5.95625e-07
CSW52_01325	1.01294	0.00149732		AAF13_22820	-1.6868	2.22993e-34		BAB37796	1.05904	6.32637e-05
CSW52_23315	1.01249	0.0064031		AAF13_09215	-1.69884	2.07976e-32		BAB35870	1.05695	0.00126391
CSW52_18395	1.01217	0.00165425		AAF13_11080	-1.70252	1.93124e-11		BAB37641	1.05426	0.0123859
CSW52_01300	1.01096	0.00112797		AAF13_12335	-1.70507	3.47857e-34		BAB37555	1.05395	0.000205176
CSW52_27880	1.00957	0.000166338		AAF13_22990	-1.7064	2.48505e-55		BAB38744	1.05224	4.17183e-09
CSW52_07835	1.00853	3.68509e-05		AAF13_20900	-1.71672	4.01515e-14		BAB36091	1.05207	5.35821e-08
CSW52_26920	1.00779	0.00371307		AAF13_24415	-1.71884	2.30164e-31		BAB36719	1.05042	1.70685e-05
CSW52_09670	1.00101	2.85259e-05		AAF13_07995	-1.73464	2.77719e-31		BAB34383	1.04606	0.000101327
CSW52_11190	1.00082	0.000304785		AAF13_13115	-1.7388	0.0176666		BAB34092	1.04471	8.16301e-09
CSW52_05425	-1.00346	0.000243819		AAF13_24540	-1.74215	2.68937e-17		BAB37942	1.04426	1.04169e-10
CSW52_26200	-1.00357	0.00739721		AAF13_10085	-1.75231	5.80403e-29		BAB38712	1.04372	1.32043e-05
CSW52_13735	-1.00362	3.77519e-05		AAF13_08925	-1.75273	1.98186e-16		BAB38345	1.04353	6.7132e-10
CSW52_01135	-1.00409	0.00601797		AAF13_24590	-1.76405	6.06165e-20		BAB37429	1.041	0.0011562
CSW52_01885	-1.00443	0.042432		AAF13_23475	-1.77025	0.00161691		BAB34279	1.04084	0.000180862
CSW52_03195	-1.00586	0.0148356		AAF13_02875	-1.7707	6.88978e-19		BAB33621	1.04078	1.14325e-07
CSW52_20490	-1.00611	2.12166e-05		AAF13_04745	-1.77705	1.05413e-18		BAB38447	1.04027	2.18095e-08
CSW52_03720	-1.00927	0.000721158		AAF13_04055	-1.77766	6.81872e-35		BAB34550	1.03976	0.00174705
CSW52_01960	-1.00942	0.0315422		AAF13_01275	-1.77794	1.60554e-22		BAB37544	1.03923	4.05561e-05
CSW52_27530	-1.00961	0.00317795		AAF13_09230	-1.77809	7.12648e-15		BAB35104	1.03745	2.38831e-07
CSW52_28820	-1.00979	0.0148993		AAF13_24875	-1.78125	4.54495e-45		BAB34073	1.03637	4.96101e-09
CSW52_26470	-1.01058	0.00995289		AAF13_19860	-1.78248	0.0395637		BAB34327	1.03598	1.23105e-07
CSW52_21965	-1.01143	0.000475546		AAF13_24880	-1.78835	3.20161e-35		BAB33913	1.03594	7.21158e-10
CSW52_05450	-1.01344	0.0202571		AAF13_06360	-1.79286	0.000537424		BAB33464	1.03495	0.00165543
CSW52_14530	-1.01346	0.000831015		AAF13_07705	-1.79479	8.75222e-29		BAB38691	1.0346	0.0416721
CSW52_06475	-1.01496	0.00345553		AAF13_17145	-1.79591	2.09411e-38		BAB34377	1.03266	0.000398666
CSW52_03350	-1.0173	0.000273039		AAF13_14380	-1.7963	5.20317e-25		BAB33529	1.03159	3.42714e-07
CSW52_05355	-1.01842	0.000703569		AAF13_24890	-1.80243	7.97416e-65		BAB37254	1.03072	4.36159e-07
CSW52_27600	-1.0202	0.0026122		AAF13_13040	-1.80334	1.50101e-26		BAB35765	1.03058	5.15514e-06
CSW52_03420	-1.02081	0.0141506		AAF13_07200	-1.8105	0.00078707		BAB37028	1.02995	1.55431e-05
CSW52_28360	-1.02459	0.000520781		AAF13_17140	-1.8116	3.10515e-54		BAB34745	1.02831	3.95551e-06
CSW52_18590	-1.0246	0.0222686		AAF13_15640	-1.81175	3.63684e-77		BAB37617	1.02824	1.10578e-08
CSW52_29270	-1.0249	0.000821212		AAF13_12715	-1.8126	1.8782e-15		BAB37388	1.0231	8.52164e-05
CSW52_13455	-1.02859	0.00345505		AAF13_25775	-1.82095	2.07158e-10		BAB37755	1.02247	0.00101853
CSW52_26635	-1.03146	0.00270666		AAF13_09965	-1.82843	0.0061028		BAB33479	1.02236	4.46944e-07
CSW52_26615	-1.03291	0.00242938		AAF13_08120	-1.82953	1.94741e-69		BAB38021	1.02047	1.53944e-05
CSW52_27595	-1.03355	0.000261912		AAF13_10980	-1.83591	2.74177e-30		BAB34427	1.01954	1.45526e-09
CSW52_21360	-1.03396	9.81298e-05		AAF13_21920	-1.83726	2.23641e-23		BAB37678	1.01925	1.82197e-08
CSW52_16250	-1.03423	1.17751e-05		AAF13_06170	-1.83805	2.14635e-26		BAB33594	1.01902	2.50626e-10
CSW52_02190	-1.03478	9.47662e-06		AAF13_20775	-1.84205	5.2773e-06		BAB37040	1.01872	2.37372e-06
CSW52_07325	-1.03582	0.0116362		AAF13_22985	-1.84369	6.97401e-18		BAB37710	1.01821	5.35513e-10
CSW52_01870	-1.03688	0.0102603		AAF13_18635	-1.85162	2.89592e-24		BAB38140	1.01809	4.9664e-07
CSW52_16385	-1.03913	0.00204061		AAF13_05890	-1.85377	1.67731e-12		BAB38562	1.01774	1.4888e-06
CSW52_27950	-1.04254	0.0133322		AAF13_22765	-1.86021	1.62174e-18		BAB37718	1.01769	3.57016e-06
CSW52_22790	-1.04368	0.000146986		AAF13_21880	-1.86992	4.35577e-16		BAB33456	1.01512	2.6099e-06
CSW52_11370	-1.0466	0.022574		AAF13_03195	-1.88518	0.00594162		BAB34890	1.01425	1.71898e-06
CSW52_29100	-1.0483	0.0276587		AAF13_14195	-1.88899	2.1676e-09		BAB38098	1.01228	3.64945e-06
CSW52_26140	-1.04844	0.00670483		AAF13_16525	-1.89841	8.50035e-28		BAB38546	1.0118	8.53657e-08
CSW52_17075	-1.04933	0.00284764		AAF13_05585	-1.90843	6.69264e-26		BAB37758	1.01085	1.28048e-06
CSW52_20075	-1.0499	0.00579522		AAF13_08720	-1.90955	0.0231546		BAB35346	1.01065	5.18737e-05
CSW52_07040	-1.05055	3.18441e-05		AAF13_11075	-1.91296	5.10224e-06		BAB37627	1.01028	2.07043e-08
CSW52_03260	-1.05231	7.93625e-05		AAF13_06990	-1.91467	1.56164e-16		BAB37487	1.00887	2.29813e-06
CSW52_27470	-1.0526	0.00244662		AAF13_06175	-1.92288	4.3434e-20		BAB36982	1.00873	0.000382802
CSW52_10230	-1.05337	0.00452127		AAF13_13515	-1.92322	3.53561e-15		BAB34918	1.00806	7.74707e-07
CSW52_26535	-1.05691	0.00205253		AAF13_14035	-1.97316	5.63889e-67		BAB37499	1.00682	3.9335e-08
CSW52_05430	-1.05754	0.00115908		AAF13_03880	-1.97344	1.72465e-16		BAB36973	1.006	3.76466e-10
CSW52_07140	-1.05811	0.000546349		AAF13_09245	-1.97374	1.07066e-12		BAB33452	1.00337	1.72066e-07
CSW52_20555	-1.06165	0.00821114		AAF13_20850	-1.98406	2.6281e-06		BAB35796	1.00306	4.12945e-06
CSW52_22290	-1.06182	0.0124696		AAF13_00215	-1.98576	1.22881e-54		BAB37943	1.00225	1.29825e-06
CSW52_24335	-1.06222	0.000856694		AAF13_03690	-1.99156	1.14995e-21		BAB36857	1.00129	2.88461e-08
CSW52_27655	-1.06278	0.0182014		AAF13_12690	-1.99791	1.67102e-74		BAB36577	-1.00026	3.32517e-09
CSW52_05535	-1.0666	0.000488741		AAF13_16935	-1.99971	8.61129e-37		BAB34640	-1.00325	2.46133e-05
CSW52_19550	-1.06683	0.0362425		AAF13_22190	-2.01948	2.36806e-45		BAB34431	-1.00359	1.04623e-06
CSW52_26575	-1.06685	0.0359413		AAF13_04385	-2.02429	8.62411e-66		BAB34740	-1.00372	5.9337e-06
CSW52_23705	-1.0674	0.000743389		AAF13_15805	-2.02791	2.12277e-18		BAB36015	-1.0046	0.00144041
CSW52_18220	-1.06897	4.51106e-05		AAF13_19195	-2.03088	9.63143e-11		BAB36785	-1.00503	2.58937e-07
CSW52_02305	-1.07058	1.69837e-06		AAF13_21060	-2.03262	2.94776e-10		BAB36809	-1.00618	8.3538e-08
CSW52_28035	-1.07235	3.29427e-05		AAF13_22810	-2.03415	4.42602e-24		BAB37204	-1.00722	0.00024029
CSW52_24500	-1.07282	0.00239617		AAF13_08175	-2.04078	3.56382e-11		BAB34962	-1.00859	0.0482327
CSW52_25755	-1.07375	0.011965		AAF13_22180	-2.04467	1.22688e-49		BAB35191	-1.00895	0.00927509
CSW52_22965	-1.07422	0.00304435		AAF13_14080	-2.04528	1.56601e-06		BAB36412	-1.0093	0.000374081
CSW52_00345	-1.07465	8.42818e-06		AAF13_11055	-2.04676	5.74833e-47		BAB34323	-1.00974	0.0281983
CSW52_23145	-1.07672	0.00853594		AAF13_02005	-2.0531	5.81626e-33		BAB34359	-1.00994	0.000139851
CSW52_07065	-1.07747	0.00220526		AAF13_04770	-2.08105	6.28646e-17		EBG00000036346	-1.0135	0.0228141
CSW52_05480	-1.08157	4.43021e-05		AAF13_05615	-2.0825	3.25987e-17		BAB35563	-1.0142	6.81234e-07
CSW52_17865	-1.08227	0.0136347		AAF13_17685	-2.08449	5.27265e-22		BAB34087	-1.01438	3.56313e-06
CSW52_09295	-1.08261	8.22169e-06		AAF13_08905	-2.08913	2.59772e-40		BAB36562	-1.01492	3.05239e-06
CSW52_08085	-1.08274	0.00159273		AAF13_12150	-2.0917	3.61438e-43		BAB35106	-1.01552	0.000752508
CSW52_04355	-1.08391	0.00402213		AAF13_14525	-2.09369	1.08857e-44		BAB37377	-1.0165	0.000123243
CSW52_22040	-1.08698	0.000341307		AAF13_12695	-2.11242	8.67163e-90		BAB37784	-1.0168	0.00025385
CSW52_24430	-1.087	0.02181		AAF13_11070	-2.13151	7.72416e-14		BAB36601	-1.01744	1.40698e-07
CSW52_02505	-1.08835	0.0176387		AAF13_02115	-2.13363	1.69016e-32		BAB35771	-1.01838	1.37701e-06
CSW52_05010	-1.08929	1.8554e-05		AAF13_08725	-2.14883	0.0157099		BAB38039	-1.01938	0.000138172
CSW52_11115	-1.08994	0.000276186		AAF13_06015	-2.15106	0.0306496		BAB34861	-1.02113	2.25366e-06
CSW52_24435	-1.09051	0.0359436		AAF13_06600	-2.15555	7.59424e-24		BAB37877	-1.02139	0.000585675
CSW52_08360	-1.09172	8.82869e-06		AAF13_21740	-2.15556	0.0230259		BAB38093	-1.02427	9.91993e-05
CSW52_29205	-1.09333	0.00111102		AAF13_12685	-2.15589	1.71789e-101		BAB37954	-1.02507	2.20394e-06
CSW52_20530	-1.0955	0.00604565		AAF13_25120	-2.16314	1.91744e-20		BAB33629	-1.02512	1.52261e-09
CSW52_09455	-1.09709	0.000105574		AAF13_13780	-2.16908	6.32538e-39		BAB36767	-1.02554	0.00122762
CSW52_06380	-1.0972	6.98054e-05		AAF13_13510	-2.17887	1.39828e-32		BAB34801	-1.02617	0.000161367
CSW52_25760	-1.10035	4.31917e-05		AAF13_11065	-2.18743	1.82819e-119		BAB33765	-1.02634	0.00634392
CSW52_08330	-1.1014	0.0236139		AAF13_11060	-2.19422	9.05644e-78		BAB36619	-1.02777	3.67503e-05
CSW52_26080	-1.10197	0.00216539		AAF13_02605	-2.19461	3.28097e-10		BAB36664	-1.02927	0.00415513
CSW52_03380	-1.10401	0.00732635		AAF13_07015	-2.19782	5.47674e-46		BAB34509	-1.0295	1.40106e-05
CSW52_27820	-1.10524	0.00016955		AAF13_21885	-2.20634	2.36555e-29		BAB37838	-1.03024	0.000939262
CSW52_05440	-1.10587	2.86779e-05		AAF13_06575	-2.20667	1.31558e-18		BAB38192	-1.03066	7.18427e-10
CSW52_05015	-1.1069	0.000807601		AAF13_09225	-2.21754	4.05289e-27		BAB36772	-1.03202	0.000916742
CSW52_22465	-1.10728	0.00576575		AAF13_15390	-2.21756	9.42038e-55		BAB34376	-1.03276	1.04348e-08
CSW52_27940	-1.11005	0.000176731		AAF13_11440	-2.2203	1.47932e-20		BAB35867	-1.03538	3.70405e-06
CSW52_20960	-1.11094	0.0113649		AAF13_18585	-2.22401	1.58975e-28		BAB34888	-1.03557	1.22944e-06
CSW52_00050	-1.11098	0.000875453		AAF13_25925	-2.22428	0.00154293		BAB36125	-1.0356	0.0498082
CSW52_13985	-1.11495	6.78934e-06		AAF13_26045	-2.22441	2.13167e-141		BAB37533	-1.03597	5.94975e-12
CSW52_00440	-1.11635	0.00012298		AAF13_03155	-2.24458	3.24035e-55		BAB33533	-1.03632	2.2642e-06
CSW52_25580	-1.11892	0.0277445		AAF13_07610	-2.24646	5.26613e-08		BAB33993	-1.03694	1.05016e-05
CSW52_21330	-1.12047	0.00506376		AAF13_08270	-2.25198	3.46103e-82		BAB38780	-1.03902	1.19078e-07
CSW52_02950	-1.12081	0.0182587		AAF13_08695	-2.25404	2.49122e-30		BAB37854	-1.03962	0.000299845
CSW52_23235	-1.12116	0.022554		AAF13_05820	-2.25565	1.88108e-57		BAB36774	-1.04134	0.0281593
CSW52_19190	-1.12247	0.000214608		AAF13_21415	-2.27124	5.12208e-28		BAB36453	-1.04364	0.000849012
CSW52_14290	-1.1227	0.000241867		AAF13_07365	-2.27663	7.27344e-16		BAB35891	-1.04548	0.0242955
CSW52_00310	-1.12336	0.00338266		AAF13_08665	-2.28215	3.33535e-70		BAB35793	-1.04556	2.01734e-05
CSW52_26090	-1.12352	0.0275887		AAF13_23645	-2.28633	7.66454e-17		BAB35757	-1.0459	1.09502e-07
CSW52_00870	-1.12629	0.0389278		AAF13_04850	-2.28695	6.36174e-32		BAB35620	-1.04609	9.28972e-09
CSW52_25075	-1.12721	0.0081513		AAF13_14520	-2.29322	1.57781e-130		BAB36688	-1.04746	0.00747074
CSW52_28700	-1.12822	0.000264319		AAF13_14570	-2.29737	5.35043e-30		BAB37131	-1.04971	0.0264175
CSW52_00260	-1.12968	0.000182174		AAF13_09220	-2.30261	2.68809e-38		BAB36777	-1.05008	0.000518792
CSW52_27285	-1.13509	0.000629248		AAF13_07580	-2.30368	3.00728e-06		BAB36247	-1.05084	3.52544e-06
CSW52_05345	-1.1358	3.72317e-05		AAF13_05240	-2.30422	6.18542e-16		BAB35491	-1.0514	0.00229844
CSW52_16395	-1.1366	5.14127e-06		AAF13_19095	-2.31048	2.12211e-24		BAB38412	-1.05183	9.19815e-06
CSW52_00370	-1.1423	7.00109e-06		AAF13_14200	-2.3108	1.49313e-10		BAB38520	-1.05227	0.00106376
CSW52_26810	-1.14256	0.000580009		AAF13_14325	-2.32012	4.3071e-35		BAB38355	-1.0548	0.00654372
CSW52_27605	-1.14358	0.000179188		AAF13_18630	-2.32793	1.47075e-28		BAB35247	-1.0554	8.49967e-08
CSW52_17175	-1.14481	0.000234206		AAF13_03150	-2.33132	1.35695e-76		BAB36129	-1.05706	0.000124601
CSW52_07505	-1.14769	4.15533e-06		AAF13_12700	-2.34361	1.68106e-69		BAB36693	-1.05868	6.0874e-05
CSW52_15420	-1.14994	0.000176731		AAF13_12710	-2.34506	1.41059e-94		BAB35449	-1.05972	6.06515e-06
CSW52_01115	-1.15144	0.000143353		AAF13_26050	-2.35937	7.05753e-95		BAB35700	-1.06002	0.0272033
CSW52_09880	-1.15501	0.000474726		AAF13_24065	-2.38831	2.825e-22		BAB34404	-1.06158	1.75518e-05
CSW52_17455	-1.15625	6.62753e-06		AAF13_06485	-2.41098	7.88079e-25		BAB35320	-1.06581	0.0282168
CSW52_25465	-1.15681	0.00724699		AAF13_13125	-2.42021	9.25421e-28		BAB34295	-1.06622	0.000648326
CSW52_20520	-1.15758	5.42831e-05		AAF13_02615	-2.42274	2.31741e-16		BAB35465	-1.06746	2.86739e-07
CSW52_17765	-1.15803	0.000110551		AAF13_03695	-2.43759	2.40396e-15		BAB33877	-1.06844	2.94103e-05
CSW52_16400	-1.15894	2.50043e-06		AAF13_25790	-2.46121	2.46944e-15		BAB34980	-1.06897	0.000492657
CSW52_14120	-1.15918	7.55266e-06		AAF13_26325	-2.47309	6.83862e-31		BAB35145	-1.07077	0.000112534
CSW52_21515	-1.15929	0.000432321		AAF13_12705	-2.47506	6.90153e-96		BAB34334	-1.07082	4.58253e-05
CSW52_17585	-1.15993	0.00028338		AAF13_05975	-2.48194	0.00014519		BAB36395	-1.07441	1.80575e-06
CSW52_17900	-1.15998	0.000385522		AAF13_24420	-2.48805	1.55214e-83		BAB36733	-1.07809	0.00177986
CSW52_09505	-1.16087	0.000256428		AAF13_20810	-2.49675	9.8944e-14		BAB35460	-1.07847	0.00021438
CSW52_25790	-1.16223	0.0132922		AAF13_18405	-2.50633	1.25249e-70		BAB34017	-1.0821	0.0293021
CSW52_06830	-1.1647	0.0186631		AAF13_10670	-2.532	7.0116e-76		BAB34157	-1.0837	1.96618e-05
CSW52_12095	-1.16647	3.95055e-08		AAF13_20780	-2.54156	2.48332e-14		BAB36807	-1.0845	0.00132982
CSW52_28650	-1.16758	0.0152384		AAF13_04760	-2.56059	1.35479e-133		BAB33669	-1.08505	6.28992e-11
CSW52_06375	-1.16977	8.83845e-06		AAF13_00590	-2.57787	1.78055e-17		BAB34766	-1.0867	5.9797e-07
CSW52_12680	-1.17022	1.29228e-05		AAF13_19755	-2.58217	0.0131283		BAB37436	-1.08696	0.012104
CSW52_26695	-1.17111	0.00189156		AAF13_13675	-2.60391	3.42259e-06		BAB35147	-1.08806	2.20882e-06
CSW52_02070	-1.17332	0.0320288		AAF13_15360	-2.63482	2.14049e-58		BAB36673	-1.08821	0.0412015
CSW52_10640	-1.17414	1.7146e-05		AAF13_09725	-2.63569	3.02911e-19		BAB35414	-1.0927	0.000156195
CSW52_15530	-1.17497	0.000630648		AAF13_24425	-2.65995	2.77397e-79		BAB38623	-1.09381	1.20787e-08
CSW52_29790	-1.17521	0.00286011		AAF13_20375	-2.67572	3.68613e-29		BAB33797	-1.09531	4.39814e-05
CSW52_11445	-1.17631	0.035725		AAF13_17680	-2.68756	1.47745e-62		BAB38461	-1.09579	4.69827e-08
CSW52_28270	-1.17631	0.0331254		AAF13_04765	-2.69443	2.91533e-52		BAB37568	-1.09666	1.03038e-10
CSW52_23555	-1.17864	0.0160932		AAF13_15810	-2.69675	2.27331e-18		BAB38548	-1.09708	3.40719e-12
CSW52_25345	-1.18272	0.000521751		AAF13_02610	-2.69956	4.44499e-28		BAB34375	-1.09777	1.97773e-09
CSW52_10425	-1.18293	2.84131e-07		AAF13_02870	-2.72907	1.97413e-62		BAB35198	-1.10081	0.047915
CSW52_01200	-1.18473	3.19071e-05		AAF13_24700	-2.73146	1.00332e-27		BAB35073	-1.10091	0.00313106
CSW52_11215	-1.18709	0.00486769		AAF13_26250	-2.74164	3.32818e-64		BAB38459	-1.10209	4.41315e-06
CSW52_08370	-1.18808	0.0240007		AAF13_06570	-2.75877	7.46917e-25		BAB35356	-1.10217	0.0479714
CSW52_21435	-1.18899	2.98237e-07		AAF13_22185	-2.78346	4.82792e-100		BAB38089	-1.10234	0.0128664
CSW52_04925	-1.19051	0.00769731		AAF13_11855	-2.78806	3.5736e-21		BAB38035	-1.10623	5.19565e-08
CSW52_06900	-1.19405	2.11205e-05		AAF13_14905	-2.80144	3.32623e-98		BAB36452	-1.10946	0.000501365
CSW52_19015	-1.19634	0.0218509		AAF13_01495	-2.82116	2.71101e-27		BAB36909	-1.11389	9.37174e-07
CSW52_15850	-1.19662	3.10509e-06		AAF13_25780	-2.8228	6.05039e-49		BAB38419	-1.11452	9.45943e-05
CSW52_12475	-1.1977	0.00291643		AAF13_15405	-2.82541	0.00652789		BAB34379	-1.11473	1.12697e-09
CSW52_27955	-1.19906	0.0373963		AAF13_19190	-2.8269	1.9614e-31		BAB36493	-1.11944	2.52871e-07
CSW52_05540	-1.19921	0.000517015		AAF13_03400	-2.86043	2.54488e-87		BAB36179	-1.11978	8.59451e-06
CSW52_26610	-1.2009	0.00157332		AAF13_06565	-2.87276	2.07055e-14		BAB37276	-1.12352	0.00884079
CSW52_26040	-1.20489	0.000260264		AAF13_05235	-2.8775	5.15065e-11		BAB36600	-1.12373	3.26127e-09
CSW52_20135	-1.20633	7.28754e-08		AAF13_03820	-2.90585	8.17769e-70		BAB34412	-1.12459	0.000101025
CSW52_27995	-1.20705	2.24292e-07		AAF13_06555	-2.92544	2.47119e-27		BAB37113	-1.12474	1.75252e-06
CSW52_05415	-1.21145	0.000360759		AAF13_25125	-2.95498	2.25593e-95		BAB34027	-1.12551	5.64277e-07
CSW52_09175	-1.2117	0.000164441		AAF13_21420	-3.02112	7.11894e-127		BAB34667	-1.1292	4.362e-13
CSW52_01860	-1.21188	0.0070791		AAF13_25350	-3.03521	2.97565e-26		BAB36451	-1.13153	2.15028e-05
CSW52_05145	-1.21523	7.89076e-06		AAF13_09265	-3.03983	1.71458e-65		BAB34028	-1.13171	1.52775e-08
CSW52_27375	-1.21553	1.65389e-05		AAF13_21735	-3.05607	4.38871e-09		BAB36504	-1.13195	2.65043e-09
CSW52_18890	-1.21559	0.0149452		AAF13_24200	-3.06522	0.000188868		BAB34666	-1.1329	4.02581e-07
CSW52_28450	-1.21787	0.000156668		AAF13_06560	-3.0721	7.08333e-12		BAB37181	-1.13365	0.00263083
CSW52_24305	-1.21809	1.19813e-06		AAF13_04815	-3.1123	4.16457e-36		BAB36223	-1.13626	2.6555e-08
CSW52_26495	-1.21809	0.00608189		AAF13_22175	-3.13811	4.96947e-115		BAB37114	-1.13854	2.10651e-08
CSW52_24850	-1.21926	0.00903775		AAF13_14085	-3.16163	2.00385e-33		BAB38125	-1.13921	0.000100894
CSW52_20355	-1.2208	1.07052e-05		AAF13_16395	-3.16289	1.21012e-72		BAB34001	-1.13926	1.27592e-05
CSW52_02285	-1.22169	0.0269044		AAF13_13960	-3.23238	2.43591e-26		BAB38429	-1.13967	2.66974e-12
CSW52_13200	-1.22292	0.002521		AAF13_17360	-3.25276	0.00414053		BAB33760	-1.14031	2.14744e-08
CSW52_04335	-1.22451	8.46444e-08		AAF13_15165	-3.26426	6.73734e-110		BAB36418	-1.14054	2.597e-05
CSW52_06055	-1.22465	0.000315501		AAF13_19855	-3.27295	5.40729e-62		BAB37374	-1.14202	2.71231e-10
CSW52_04100	-1.22533	0.0219647		AAF13_21110	-3.29584	7.86359e-156		BAB36840	-1.14214	3.20146e-11
CSW52_00585	-1.22539	3.94439e-05		AAF13_00385	-3.31694	2.17401e-47		BAB38154	-1.14613	2.36381e-08
CSW52_29310	-1.22613	0.000541457		AAF13_24445	-3.31807	7.50125e-70		BAB38065	-1.14759	0.00337542
CSW52_28155	-1.22821	0.0088185		AAF13_05230	-3.35847	7.36262e-36		BAB33460	-1.14988	0.000679865
CSW52_10280	-1.23057	0.0236792		AAF13_17355	-3.37582	0.00405378		BAB36132	-1.15027	7.5952e-06
CSW52_08335	-1.23104	5.73197e-05		AAF13_24380	-3.44411	1.88986e-149		BAB37694	-1.1528	0.00865822
CSW52_11325	-1.23301	0.0231028		AAF13_21660	-3.4488	6.20298e-120		BAB36393	-1.15533	1.05678e-05
CSW52_10480	-1.2362	0.00412101		AAF13_14870	-3.52848	1.56927e-05		BAB36680	-1.15538	4.34036e-10
CSW52_26880	-1.23643	8.40051e-06		AAF13_11050	-3.53056	2.45256e-66		EBG00000622860	-1.15593	0.000128876
CSW52_21205	-1.23649	0.000911607		AAF13_21730	-3.53916	7.87066e-34		BAB36888	-1.15622	0.0269553
CSW52_27490	-1.23727	1.13089e-08		AAF13_07585	-3.54319	2.20077e-05		BAB33818	-1.15661	0.000483356
CSW52_00760	-1.23745	0.000298539		AAF13_21275	-3.59212	1.39371e-48		BAB33494	-1.15816	1.15358e-09
CSW52_22155	-1.2392	0.0026414		AAF13_24860	-3.65632	8.02165e-103		BAB35333	-1.15871	8.71662e-07
CSW52_18375	-1.2396	8.74243e-05		AAF13_09675	-3.75575	5.38695e-25		BAB36532	-1.15977	0.0416578
CSW52_23580	-1.24047	1.15525e-05		AAF13_14385	-3.79104	2.99393e-47		BAB36126	-1.16524	0.00531899
CSW52_27910	-1.24449	0.000114994		AAF13_21665	-3.79123	2.02105e-186		BAB35571	-1.1674	2.26112e-12
CSW52_17770	-1.24498	7.9726e-05		AAF13_07630	-3.82658	1.25165e-99		BAB35853	-1.171	2.54072e-07
CSW52_12065	-1.25088	3.67693e-07		AAF13_08785	-3.86742	8.89214e-196		BAB36784	-1.17117	7.9881e-05
CSW52_23905	-1.25211	0.000911055		AAF13_02700	-3.88195	2.17503e-32		BAB33790	-1.1748	0.000152128
CSW52_03705	-1.25667	0.000474726		AAF13_10025	-3.92159	2.72795e-81		BAB36443	-1.17541	1.22701e-08
CSW52_23230	-1.26231	0.00162427		AAF13_09250	-3.92344	2.34002e-143		EBG00000036382	-1.17617	0.00747671
CSW52_18645	-1.26556	0.00176644		AAF13_16400	-4.03937	1.30941e-62		BAB36037	-1.1786	1.25364e-05
CSW52_04720	-1.26584	0.0403931		AAF13_24460	-4.08221	2.12428e-20		BAB37897	-1.1795	0.0137745
CSW52_02760	-1.26651	0.00248925		AAF13_15170	-4.16506	5.40024e-170		EBG00001089841	-1.18003	0.00851028
CSW52_28975	-1.26929	0.00645426		AAF13_08840	-4.19469	2.5194e-24		BAB38308	-1.18069	4.90254e-10
CSW52_24080	-1.26949	0.00249298		AAF13_03295	-4.41293	0		BAB36552	-1.18095	6.0254e-07
CSW52_27960	-1.27142	0.00643438		AAF13_16575	-4.43727	3.68422e-06		BAB33864	-1.18265	1.6694e-13
CSW52_25070	-1.27232	0.000772529		AAF13_02630	-4.60775	1.53323e-10		BAB34160	-1.1842	2.20015e-07
CSW52_01130	-1.27489	0.0323248		AAF13_21010	-4.62874	1.03246e-48		BAB38120	-1.18761	7.1835e-12
CSW52_24780	-1.27628	3.09338e-06		AAF13_24430	-4.65261	7.14793e-64		BAB35549	-1.18767	0.000748678
CSW52_00970	-1.27959	0.00380371		AAF13_24410	-4.69438	6.35651e-18		BAB36732	-1.18841	0.000286989
CSW52_03840	-1.28569	8.96501e-05		AAF13_24465	-4.71723	4.80978e-64		BAB38746	-1.19275	0.00288773
CSW52_16610	-1.28935	0.000434201		AAF13_00280	-4.73884	4.36259e-19		BAB35316	-1.19334	0.0456654
CSW52_28315	-1.29172	0.00373146		AAF13_24450	-4.766	1.21796e-92		BAB34053	-1.19553	0.000444706
CSW52_29955	-1.29438	0.0232222		AAF13_03265	-4.79604	6.51847e-121		BAB36017	-1.197	0.00140833
CSW52_10270	-1.29592	3.06785e-07		AAF13_10020	-4.89717	3.03837e-72		EBG00001089888	-1.19791	0.0216471
CSW52_28810	-1.29618	0.0473216		AAF13_26310	-4.90039	6.4894e-193		BAB33996	-1.19821	0.00442259
CSW52_17670	-1.30279	0.000221078		AAF13_15825	-4.95973	2.80057e-05		BAB33974	-1.19839	9.34828e-11
CSW52_26175	-1.30295	0.0226519		AAF13_05785	-5.01369	3.1697e-189		BAB34307	-1.20003	0.0153108
CSW52_12325	-1.30787	0.000883372		AAF13_13090	-5.12772	0.000498403		BAB38040	-1.20196	8.74118e-09
CSW52_11560	-1.30801	2.99448e-06		AAF13_05790	-5.27967	1.55124e-194		BAB38346	-1.20541	1.27425e-12
CSW52_26150	-1.31173	0.00140015		AAF13_24455	-5.30542	1.98768e-99		BAB38279	-1.20599	6.38268e-11
CSW52_12675	-1.31309	1.77485e-06		AAF13_06625	-5.32473	6.34369e-06		BAB34224	-1.20804	0.0353415
CSW52_03455	-1.31417	1.13904e-07		AAF13_05795	-5.34021	6.60909e-34		BAB35517	-1.21084	9.08233e-08
CSW52_27790	-1.31537	0.000381388		AAF13_24440	-5.34404	3.03704e-87		BAA31824	-1.21362	0.00014109
CSW52_18305	-1.3176	0.0172387		AAF13_24470	-5.39136	1.29643e-135		BAB34995	-1.21371	1.03066e-10
CSW52_24845	-1.31837	0.00419887		AAF13_11045	-5.5393	0		EBG00001089894	-1.2146	0.00024029
CSW52_26545	-1.31861	7.9726e-05		AAF13_02915	-5.64612	2.09003e-228		BAB35915	-1.21506	1.23227e-06
CSW52_26705	-1.31898	0.0164897		AAF13_06630	-5.77619	1.84944e-06		BAB34311	-1.21534	8.15767e-09
CSW52_11020	-1.31945	5.38669e-05		AAF13_02620	-5.95633	6.07175e-35		BAB33937	-1.21569	3.70696e-11
CSW52_25110	-1.31963	3.84077e-05		AAF13_21495	-6.0621	2.00716e-247		BAB35713	-1.21842	3.23169e-15
CSW52_29245	-1.31969	0.00148284		AAF13_21475	-6.21071	0		BAB37277	-1.2195	0.000248723
CSW52_27610	-1.32168	1.50504e-05		AAF13_21490	-6.22228	6.41434e-66		BAB34753	-1.22057	3.28253e-12
CSW52_15760	-1.3237	0.000339548		AAF13_21500	-6.3149	0		BAB36438	-1.22437	0.00497593
CSW52_07360	-1.32813	4.18e-05		AAF13_21485	-6.5667	5.24073e-189		BAB34943	-1.22478	0.00239855
CSW52_22245	-1.3311	9.53647e-06		AAF13_21480	-6.77703	2.47867e-208		BAB36639	-1.22901	0.0103944
CSW52_29120	-1.33112	4.01293e-07						BAB35447	-1.23026	8.29084e-08
CSW52_29635	-1.33122	0.0420535						BAB36417	-1.23062	8.23612e-05
CSW52_10305	-1.33304	2.82877e-05						BAB33690	-1.23127	3.00465e-14
CSW52_15835	-1.33468	0.0186401						BAB34415	-1.23219	0.000105212
CSW52_07095	-1.33822	0.00348206						BAB38008	-1.2331	0.0108922
CSW52_01415	-1.33926	0.0176254						BAB34588	-1.23374	0.0463098
CSW52_29320	-1.34029	0.00645426						BAB36653	-1.23731	0.000268007
CSW52_03935	-1.34071	0.00297885						BAB36394	-1.23739	0.017528
CSW52_14630	-1.34355	0.000226913						BAB34171	-1.2375	0.00010811
CSW52_01290	-1.34534	7.93228e-05						BAB34174	-1.2382	0.000403722
CSW52_24275	-1.34588	0.0017268						BAB34765	-1.24157	1.08729e-08
CSW52_02015	-1.34678	0.0240004						BAB38066	-1.24519	1.99133e-05
CSW52_04735	-1.35047	0.00951243						BAB35507	-1.24762	3.62439e-09
CSW52_08115	-1.3517	0.000767662						BAB37019	-1.25555	2.81062e-07
CSW52_11990	-1.3583	2.32395e-05						EBG00001089839	-1.25629	0.000235186
CSW52_17245	-1.35931	9.31439e-07						BAB36415	-1.25697	3.0749e-08
CSW52_24550	-1.35963	6.87049e-05						BAB33590	-1.25702	1.43351e-09
CSW52_07275	-1.3604	0.000105574						BAB36208	-1.26069	1.65674e-11
CSW52_30025	-1.3622	0.00176367						BAB35906	-1.26149	0.000878808
CSW52_26940	-1.3623	0.000350152						BAB38177	-1.26162	4.94881e-12
CSW52_25170	-1.36245	7.07244e-05						BAB34764	-1.26215	3.44739e-06
CSW52_15330	-1.36246	2.73562e-06						BAB36965	-1.26343	5.34871e-15
CSW52_12695	-1.36302	0.000524913						BAB35487	-1.2635	7.22011e-12
CSW52_22805	-1.36346	6.66607e-07						BAB37412	-1.26374	1.86046e-09
CSW52_22495	-1.36456	0.00010098						BAB36246	-1.26417	3.56648e-08
CSW52_17395	-1.36594	0.00285502						BAB34947	-1.26448	1.48209e-05
CSW52_08075	-1.36674	1.93449e-06						BAB38624	-1.26457	0.0467939
CSW52_27505	-1.37189	0.000995696						BAB37633	-1.26508	4.29928e-11
CSW52_23225	-1.37222	0.00245484						BAB34000	-1.2651	3.57739e-08
CSW52_23615	-1.3733	7.11312e-08						BAB37856	-1.26647	9.99861e-05
CSW52_13205	-1.37355	5.28319e-05						BAB34668	-1.2671	0.00142138
CSW52_16155	-1.37427	7.39442e-07						EBG00001089807	-1.26781	0.0271094
CSW52_21900	-1.38373	0.000467166						BAB33697	-1.26843	7.59979e-06
CSW52_21010	-1.38443	0.0322629						BAB38484	-1.27091	2.24244e-08
CSW52_27390	-1.38558	0.00839192						BAB33745	-1.27118	2.86139e-08
CSW52_19780	-1.3856	3.05693e-06						BAB36292	-1.27416	2.58737e-13
CSW52_15275	-1.38679	5.54045e-06						BAB34265	-1.27634	2.93935e-05
CSW52_26905	-1.38889	1.47467e-10						BAB36272	-1.2776	1.38563e-05
CSW52_01110	-1.39048	0.000522738						BAB34444	-1.27857	1.80114e-07
CSW52_00040	-1.39215	0.0141819						BAB34797	-1.27928	2.22877e-05
CSW52_01935	-1.39375	0.00306625						BAB33746	-1.28152	3.94742e-08
CSW52_26070	-1.40042	0.0142195						BAB38605	-1.28224	0.000216121
CSW52_02910	-1.40066	0.00854715						BAB36016	-1.2827	0.00210044
CSW52_10645	-1.40125	5.4641e-07						BAB36061	-1.28286	0.000983307
CSW52_26065	-1.40237	0.00597377						BAB35730	-1.28675	1.72817e-08
CSW52_15820	-1.40244	1.17073e-05						BAB38073	-1.2889	2.21274e-10
CSW52_19140	-1.40284	0.000931815						BAB36240	-1.28969	1.10199e-10
CSW52_11025	-1.40359	8.0019e-08						BAB34134	-1.29058	1.02843e-06
CSW52_27290	-1.40419	5.89721e-05						BAB35716	-1.29222	0.00112808
CSW52_29135	-1.4067	6.80172e-06						BAB34069	-1.29399	1.2388e-08
CSW52_29190	-1.40683	0.000147191						BAB34182	-1.29555	0.0461223
CSW52_28330	-1.40696	0.0106903						BAB33618	-1.29582	0.000219847
CSW52_24470	-1.41077	0.0136036						BAB36275	-1.29654	0.00130092
CSW52_10410	-1.41215	0.00398704						BAB36861	-1.29884	7.59493e-14
CSW52_22990	-1.41251	1.50145e-05						BAB35088	-1.29913	0.0405134
CSW52_16265	-1.4133	8.34809e-09						EBG00000036426	-1.3022	0.0068127
CSW52_16710	-1.41365	4.54062e-05						BAB36014	-1.3027	3.89576e-07
CSW52_03950	-1.41366	0.000395905						BAB34642	-1.30398	0.000591273
CSW52_28695	-1.41398	1.26536e-05						BAB37728	-1.30738	1.92116e-09
CSW52_23585	-1.41412	5.71377e-06						BAB34378	-1.3094	4.59984e-12
CSW52_05265	-1.41581	6.80576e-09						BAB35474	-1.31037	3.00543e-11
CSW52_27280	-1.41901	0.00121008						BAB38558	-1.31227	0.000225017
CSW52_26100	-1.42046	0.000294862						BAB38483	-1.31371	1.52398e-12
CSW52_16365	-1.42126	0.000225999						BAB35087	-1.31425	1.89296e-18
CSW52_02810	-1.42325	0.000361263						EBG00001089978	-1.31696	6.10062e-05
CSW52_29695	-1.42843	6.61392e-09						BAB34614	-1.3182	0.00707989
CSW52_07785	-1.42961	1.07408e-07						BAB35727	-1.31902	2.29173e-14
CSW52_13040	-1.43015	5.85718e-05						BAB35518	-1.32116	2.27948e-14
CSW52_06385	-1.43028	1.23221e-06						BAB35100	-1.32225	0.045382
CSW52_17145	-1.43068	1.53939e-07						BAB38462	-1.32237	5.36217e-13
CSW52_12060	-1.43073	1.95164e-10						BAB35179	-1.32942	1.05316e-05
CSW52_02475	-1.43288	0.00416207						BAB37280	-1.33018	9.27714e-08
CSW52_17445	-1.4329	4.01793e-09						BAB38420	-1.33333	1.96343e-10
CSW52_24600	-1.43369	0.000221078						BAB34175	-1.33622	0.000293727
CSW52_26745	-1.4355	7.48905e-06						EBG00001089815	-1.33647	0.0176306
CSW52_11485	-1.43663	0.000367671						BAB33855	-1.3405	9.6962e-11
CSW52_21955	-1.44159	3.31774e-07						BAB34612	-1.34085	0.000908401
CSW52_22550	-1.44209	1.71019e-06						BAB37725	-1.343	2.40717e-06
CSW52_16325	-1.45396	0.0240363						BAB34587	-1.34375	0.000790369
CSW52_28645	-1.45528	0.022583						BAB35889	-1.3445	3.75032e-07
CSW52_16305	-1.45836	5.5922e-05						BAB34816	-1.34481	0.00043074
CSW52_14175	-1.46014	2.11406e-05						BAB34403	-1.34533	0.00444417
CSW52_26085	-1.46193	0.000139894						BAB34127	-1.34626	1.04811e-15
CSW52_25430	-1.46261	0.00831894						BAB34578	-1.34872	1.49818e-08
CSW52_10430	-1.46367	1.59921e-05						BAB36614	-1.35111	7.3756e-08
CSW52_10630	-1.4652	9.02034e-07						BAB36211	-1.35284	1.28529e-11
CSW52_29095	-1.46962	2.58324e-05						EBG00001090004	-1.35334	0.0450061
CSW52_17450	-1.47184	3.33694e-10						BAB36293	-1.35357	4.03157e-15
CSW52_23700	-1.47271	2.5628e-10						BAB33495	-1.35641	2.39115e-11
CSW52_24280	-1.4767	6.2388e-05						BAB38668	-1.35776	2.80932e-11
CSW52_16740	-1.47778	1.36536e-06						BAB36862	-1.36084	4.4407e-14
CSW52_29050	-1.478	0.024345						BAB33806	-1.36092	3.50063e-08
CSW52_20545	-1.48148	8.8798e-07						BAB36943	-1.36128	0.0418336
CSW52_01710	-1.48321	1.10012e-05						BAB38167	-1.36164	3.56835e-13
CSW52_26485	-1.48382	0.001208						BAB35621	-1.36241	0.00100118
CSW52_05625	-1.48471	0.00242938						BAB37964	-1.36289	2.68736e-05
CSW52_00685	-1.48499	6.86111e-06						BAB33457	-1.36428	2.31826e-10
CSW52_10340	-1.48569	0.000251548						BAB35471	-1.36497	1.10828e-09
CSW52_21975	-1.49193	3.88132e-07						BAB38015	-1.36538	6.99573e-05
CSW52_03865	-1.49341	0.00913877						BAB34162	-1.3692	4.03152e-11
CSW52_17320	-1.49495	3.24372e-07						BAB37278	-1.37023	6.85917e-08
CSW52_08130	-1.49728	0.000821318						BAB35024	-1.37101	2.48302e-12
CSW52_06705	-1.50151	0.000220134						BAB36252	-1.37202	3.01893e-14
CSW52_13160	-1.50361	0.000106046						EBG00001089944	-1.37401	0.0115
CSW52_04570	-1.50601	4.24644e-08						BAB36700	-1.37646	1.16499e-09
CSW52_29200	-1.50975	8.61393e-05						BAB35904	-1.38005	0.000213783
CSW52_17150	-1.51229	3.49094e-05						BAB35648	-1.3804	4.04333e-08
CSW52_16270	-1.51325	6.44069e-07						BAB33793	-1.38059	0.0367572
CSW52_05190	-1.5162	0.028753						BAB38309	-1.38106	3.86571e-12
CSW52_15740	-1.51623	8.65122e-13						BAB36929	-1.3837	0.0129056
CSW52_27705	-1.52936	7.79282e-06						BAB33562	-1.38396	1.03912e-10
CSW52_08345	-1.5302	0.011672						EBG00001090022	-1.38766	0.00247611
CSW52_26980	-1.53091	9.76519e-07						BAB36337	-1.38927	0.014079
CSW52_14710	-1.53145	0.000118541						BAB34371	-1.38972	1.08345e-15
CSW52_04105	-1.53212	0.0368875						BAB37281	-1.3899	5.72685e-06
CSW52_28345	-1.53278	3.45721e-06						BAB35925	-1.39008	1.90117e-11
CSW52_15830	-1.53529	0.00015226						BAB36318	-1.39208	0.000386174
CSW52_03790	-1.53637	2.36337e-06						BAB38088	-1.39469	1.24781e-07
CSW52_26690	-1.53892	0.000302007						EBG00001089765	-1.39593	0.00034161
CSW52_24575	-1.53972	0.00020855						BAB34629	-1.40026	3.62527e-06
CSW52_10490	-1.54106	2.63957e-06						BAB38694	-1.40162	2.31948e-10
CSW52_01400	-1.54386	1.62166e-10						BAB34796	-1.40269	4.71604e-05
CSW52_22980	-1.54409	2.55136e-06						EBG00001089786	-1.40505	0.0141901
CSW52_27520	-1.54831	0.0487212						BAB36947	-1.40514	0.000898859
CSW52_26105	-1.5499	0.0013139						BAB37660	-1.40794	1.09443e-06
CSW52_13520	-1.5551	4.67844e-09						BAB36992	-1.41007	0.00135593
CSW52_29325	-1.57541	8.5884e-08						BAB36271	-1.41038	5.7752e-05
CSW52_28350	-1.57545	0.004891						BAB38127	-1.41243	4.40213e-15
CSW52_17155	-1.57592	0.000147307						BAB37724	-1.4142	1.73771e-07
CSW52_15465	-1.57672	1.47221e-05						BAB38196	-1.41526	5.3346e-12
CSW52_02905	-1.57809	0.00134356						BAB38654	-1.41701	1.24848e-05
CSW52_04935	-1.58376	0.00127414						BAB34519	-1.41756	0.00165985
CSW52_10205	-1.58482	5.00775e-14						BAB36115	-1.42083	0.000369865
CSW52_07500	-1.58696	4.81303e-12						BAB35920	-1.42219	0.0161668
CSW52_12305	-1.58918	2.55817e-06						BAB37297	-1.42316	5.36779e-16
CSW52_27650	-1.59106	6.87049e-05						BAB36599	-1.42428	5.91262e-12
CSW52_26145	-1.59398	0.00280915						BAB33649	-1.42504	0.0128664
CSW52_14285	-1.5942	1.11852e-08						BAB36376	-1.42671	0.0171765
CSW52_20140	-1.59879	2.96011e-09						BAB35712	-1.42732	5.24487e-17
CSW52_12300	-1.59966	0.000193824						BAB35514	-1.42934	1.28559e-05
CSW52_12895	-1.6002	0.00278706						BAB38128	-1.43198	1.34371e-12
CSW52_14905	-1.60158	3.86791e-05						BAB35868	-1.4353	1.19277e-11
CSW52_16735	-1.60869	1.94743e-08						BAB38749	-1.43729	0.000658092
CSW52_19145	-1.61648	2.56809e-05						BAB37378	-1.44021	2.14413e-11
CSW52_07495	-1.62413	2.9007e-09						BAB36285	-1.44108	0.000121684
CSW52_14965	-1.62778	2.99669e-05						BAB36138	-1.44206	3.099e-05
CSW52_22970	-1.62933	7.41011e-10						EBG00000036324	-1.44753	0.00455444
CSW52_15815	-1.6386	5.79821e-05						BAB34604	-1.4483	0.00828869
CSW52_15270	-1.64231	9.45616e-07						BAB36249	-1.45288	1.01918e-09
CSW52_11440	-1.64687	0.000182461						BAB36250	-1.45298	3.18643e-13
CSW52_09925	-1.648	2.51838e-06						BAB36726	-1.45767	2.54171e-09
CSW52_11720	-1.65951	2.52873e-05						BAB38310	-1.45864	4.27964e-08
CSW52_28040	-1.67163	7.65272e-05						BAB36243	-1.46123	1.06652e-12
CSW52_23245	-1.67313	1.63859e-07						BAB35345	-1.4618	6.99672e-07
CSW52_19105	-1.67698	0.000131933						BAB35872	-1.46863	5.19033e-11
CSW52_25750	-1.67716	1.76876e-09						BAB35819	-1.474	0.0217568
CSW52_15935	-1.68221	2.42175e-12						BAB34163	-1.47587	3.05996e-14
CSW52_03775	-1.68597	0.0200077						BAB35567	-1.47637	1.08259e-18
CSW52_02550	-1.68714	0.000627941						BAB37207	-1.48137	4.60841e-14
CSW52_13440	-1.69704	4.8463e-06						BAB36177	-1.48239	0.000145136
CSW52_03945	-1.69901	2.22627e-06						BAB33861	-1.48392	9.195e-21
CSW52_03960	-1.70206	1.22145e-06						BAB35816	-1.48567	3.23322e-16
CSW52_26720	-1.70602	0.000406178						BAA31810	-1.48741	0.000386502
CSW52_15880	-1.70875	7.08352e-09						BAB37003	-1.48786	0.0258837
CSW52_08710	-1.71432	3.4183e-06						BAB38521	-1.48899	0.000219493
CSW52_23250	-1.71595	3.53675e-08						BAB35950	-1.49812	1.86046e-09
CSW52_28845	-1.72116	6.76237e-07						BAB34949	-1.49855	0.000572893
CSW52_17305	-1.7216	0.0107302						BAB33501	-1.50022	1.50074e-18
CSW52_06250	-1.72163	0.000685793						BAB34186	-1.50921	0.0149834
CSW52_01095	-1.72502	0.000580009						BAB35539	-1.51066	3.86207e-06
CSW52_25745	-1.72553	2.03212e-07						BAB37283	-1.51308	3.19036e-07
CSW52_03785	-1.72582	0.04869						BAB33862	-1.5148	2.80071e-17
CSW52_28320	-1.7259	1.24973e-05						BAB33743	-1.51814	2.44149e-15
CSW52_28640	-1.7275	1.60511e-05						BAB35545	-1.5187	0.00489547
CSW52_28440	-1.7293	1.37467e-07						BAB34586	-1.52007	0.0136019
CSW52_09630	-1.73713	2.84053e-12						EBG00001089756	-1.52509	3.76237e-08
CSW52_07460	-1.7382	2.40534e-06						BAB38007	-1.52633	0.0339666
CSW52_06100	-1.73889	0.0385858						BAB38748	-1.52717	0.0328643
CSW52_05020	-1.74092	4.17475e-13						BAB38747	-1.52949	1.31099e-11
CSW52_18040	-1.7415	6.8611e-09						BAB34161	-1.53344	1.05976e-18
CSW52_29020	-1.74245	7.04766e-13						BAB34007	-1.53456	4.62811e-11
CSW52_17740	-1.74566	4.03181e-08						BAB33500	-1.53637	2.09728e-22
CSW52_19655	-1.74959	5.83973e-05						BAB36846	-1.53903	1.26006e-07
CSW52_28025	-1.74983	2.48731e-13						BAB33761	-1.54009	1.16967e-17
CSW52_28920	-1.75459	3.9425e-06						BAB35903	-1.54037	7.51126e-11
CSW52_12370	-1.75699	0.0436998						BAB33744	-1.54223	4.12671e-13
CSW52_01850	-1.75816	6.93685e-11						BAB34005	-1.54293	0.0174944
CSW52_28935	-1.76627	3.75468e-06						BAB35992	-1.54296	4.31185e-10
CSW52_17370	-1.76743	0.0327975						BAB35378	-1.54301	1.72719e-18
CSW52_01345	-1.76745	5.72439e-12						BAB37197	-1.54502	1.00112e-07
CSW52_24570	-1.76829	0.00108031						BAB35526	-1.54796	3.53066e-09
CSW52_25495	-1.77157	0.0327157						BAB33644	-1.55075	0.00216991
CSW52_25425	-1.7733	1.75788e-07						BAB36277	-1.55132	2.56858e-06
CSW52_27900	-1.77439	7.65578e-08						BAB37695	-1.55168	0.000116379
CSW52_13705	-1.7774	5.20642e-09						BAB38124	-1.55326	9.75976e-06
CSW52_23785	-1.77968	5.30064e-08						BAB33944	-1.55358	1.28259e-13
CSW52_22975	-1.78507	2.39247e-13						BAB36244	-1.55803	6.44861e-13
CSW52_06430	-1.78614	2.96288e-06						BAB34785	-1.55853	0.000892753
CSW52_17160	-1.79022	7.77559e-10						BAB34577	-1.559	2.15421e-09
CSW52_28280	-1.7918	5.83973e-05						BAB35075	-1.55932	3.64325e-08
CSW52_25350	-1.79697	0.0320321						BAB34357	-1.56059	3.63508e-14
CSW52_12315	-1.79805	3.03555e-06						BAB36808	-1.56183	5.59776e-12
CSW52_01790	-1.80139	0.00013197						BAB36612	-1.56274	1.71705e-12
CSW52_02945	-1.80173	5.61761e-07						BAB36742	-1.56431	0.000272287
CSW52_20550	-1.80736	9.53169e-11						BAB33502	-1.56458	4.59806e-06
CSW52_28615	-1.80767	0.00205144						BAB34983	-1.56583	1.58394e-12
CSW52_21025	-1.80772	2.1646e-06						BAB38774	-1.56887	3.609e-17
CSW52_00880	-1.80957	1.09929e-06						BAB34309	-1.56912	3.31909e-06
CSW52_15795	-1.81899	4.97093e-06						BAB34475	-1.57417	6.82277e-14
CSW52_01855	-1.82264	0.00862686						BAB38723	-1.57617	1.64354e-12
CSW52_22510	-1.82334	1.66994e-11						BAB34386	-1.58427	3.1391e-09
CSW52_28635	-1.82585	9.47029e-09						BAB34344	-1.59025	4.91546e-14
CSW52_27590	-1.83761	2.08884e-15						BAB34603	-1.59231	0.00401077
CSW52_02920	-1.83771	2.25098e-05						BAB33857	-1.59517	3.19036e-07
CSW52_01545	-1.83919	0.0283999						BAB35731	-1.60321	2.52127e-07
CSW52_20540	-1.84	2.0001e-14						BAB36000	-1.60447	1.94109e-20
CSW52_23845	-1.84101	4.25733e-15						BAB35114	-1.60497	0.000765713
CSW52_26275	-1.84344	5.91395e-07						BAB35525	-1.60503	0.000200282
CSW52_27235	-1.84572	0.000215502						BAB38034	-1.60944	2.87638e-14
CSW52_01620	-1.848	9.1299e-07						BAB36527	-1.62093	3.89539e-08
CSW52_22505	-1.85894	0.00297967						BAB35420	-1.62184	8.58843e-13
CSW52_29060	-1.85975	8.95621e-10						BAB35499	-1.62466	7.97754e-05
CSW52_01495	-1.86938	0.000148347						BAB34247	-1.62474	0.0230427
CSW52_15825	-1.86944	1.79639e-10						BAB33622	-1.62869	4.06874e-13
CSW52_27620	-1.87329	1.90681e-09						BAB36616	-1.62942	1.51862e-20
CSW52_16700	-1.87336	7.18341e-06						BAB36615	-1.63032	1.84636e-16
CSW52_26580	-1.87562	3.60123e-08						BAB35773	-1.63039	1.09486e-19
CSW52_00275	-1.877	0.000439844						BAB35935	-1.63326	1.81497e-13
CSW52_01395	-1.87774	1.71404e-14						BAB34312	-1.63432	2.69328e-12
CSW52_28505	-1.89751	1.36906e-07						BAB37565	-1.63779	2.14806e-05
CSW52_03830	-1.89873	8.09209e-09						BAB38424	-1.64019	0.0308794
CSW52_26260	-1.90123	2.44903e-05						BAB38439	-1.64153	0.0408425
CSW52_01075	-1.90707	3.02404e-05						BAB35953	-1.64338	1.15718e-10
CSW52_21775	-1.91071	1.09581e-07						BAB35767	-1.64378	1.01374e-20
CSW52_07465	-1.91186	1.64842e-08						BAB36608	-1.64895	2.04113e-14
CSW52_01100	-1.91862	4.00519e-05						BAB33424	-1.6524	9.6394e-08
CSW52_02790	-1.92242	0.00523113						BAB35240	-1.65861	2.39048e-05
CSW52_18350	-1.92625	8.42216e-14						BAB34293	-1.65929	3.86622e-07
CSW52_03825	-1.9281	1.53536e-06						BAB34520	-1.65931	0.00243291
CSW52_25055	-1.93353	5.15339e-10						BAB33579	-1.66212	6.42186e-12
CSW52_27050	-1.94104	2.93148e-09						BAB34321	-1.66336	3.02431e-20
CSW52_13590	-1.94519	2.23993e-11						BAB37994	-1.66406	1.1465e-13
CSW52_11255	-1.94933	1.33972e-07						BAB34310	-1.66699	2.01771e-21
CSW52_16520	-1.95317	4.47328e-08						BAB34858	-1.66983	3.33767e-17
CSW52_06915	-1.95702	0.000551168						BAB37431	-1.67221	1.32978e-20
CSW52_26160	-1.95765	0.00100827						BAB34084	-1.67355	5.53526e-10
CSW52_12990	-1.96817	5.34705e-20						BAB34787	-1.67534	0.000167969
CSW52_01970	-1.97093	0.0138066						BAB37790	-1.67587	7.42002e-12
CSW52_29185	-1.97522	0.000488741						BAB34695	-1.68095	1.0422e-08
CSW52_04135	-1.98022	0.00151974						BAB33741	-1.68551	5.71852e-10
CSW52_24525	-1.98467	0.0396901						BAB36053	-1.68903	1.44854e-09
CSW52_15770	-1.98553	4.02432e-16						BAB38472	-1.69269	2.50545e-10
CSW52_01845	-1.99844	8.40215e-07						BAB36420	-1.69515	0.003277
CSW52_19630	-1.99932	6.57093e-12						BAB36867	-1.69654	1.15562e-09
CSW52_28675	-2.00809	3.05693e-06						BAB34405	-1.69823	1.45262e-06
CSW52_15725	-2.00809	3.56743e-09						EBG00000036427	-1.7005	4.15499e-05
CSW52_13025	-2.02162	0.00352215						BAB36849	-1.70251	8.61196e-25
CSW52_01570	-2.02396	2.04559e-14						BAB36245	-1.71111	1.296e-15
CSW52_15755	-2.02672	2.76299e-11						BAB34590	-1.71125	0.0298567
CSW52_12995	-2.02745	2.84193e-21						BAB33856	-1.71219	6.37786e-18
CSW52_27895	-2.03183	2.05234e-12						BAB33439	-1.71705	5.21665e-18
CSW52_29065	-2.0399	8.62378e-08						BAB34413	-1.71895	2.06702e-31
CSW52_27295	-2.04177	3.28663e-15						BAB36311	-1.71927	0.000512645
CSW52_22285	-2.05002	9.44508e-17						BAB34036	-1.72397	1.68137e-13
CSW52_20195	-2.05571	0.000520781						BAB35934	-1.72457	9.81243e-09
CSW52_28925	-2.06224	9.37954e-12						BAB37879	-1.72546	4.15866e-13
CSW52_28160	-2.06297	1.64995e-06						BAB35253	-1.72712	0.000101022
CSW52_02000	-2.06496	0.029409						BAB33499	-1.73232	2.44501e-26
CSW52_28855	-2.08066	1.0263e-10						BAB35377	-1.73646	3.26365e-18
CSW52_28910	-2.08117	1.21341e-08						BAB38555	-1.73664	1.93813e-06
CSW52_23645	-2.08397	1.41403e-15						BAB37282	-1.73683	1.48938e-05
CSW52_15800	-2.10107	2.21861e-10						BAB35905	-1.73835	3.41322e-09
CSW52_27730	-2.10113	4.13444e-10						BAB38360	-1.73986	5.34331e-14
CSW52_19030	-2.10281	6.36165e-08						BAB37781	-1.74068	5.95592e-13
CSW52_26265	-2.10664	0.026027						BAB38270	-1.74246	6.95384e-13
CSW52_00115	-2.11046	5.89199e-05						BAB33578	-1.74655	3.80045e-20
CSW52_00130	-2.11098	7.55216e-06						BAB34172	-1.74688	5.19202e-10
CSW52_13060	-2.11237	5.1863e-11						BAB33425	-1.75075	1.59135e-25
CSW52_02045	-2.11911	0.000318845						BAB34294	-1.75337	1.90305e-09
CSW52_28915	-2.13115	9.78041e-10						BAB35335	-1.75718	1.03376e-17
CSW52_28290	-2.14235	1.31346e-06						BAB35503	-1.75788	2.04778e-07
CSW52_08725	-2.14427	9.06616e-11						BAB35238	-1.75805	1.38153e-13
CSW52_26805	-2.14449	5.62865e-20						BAB33505	-1.75838	5.39342e-19
CSW52_07700	-2.15071	6.30177e-08						BAB35989	-1.77017	7.20162e-18
CSW52_01365	-2.15107	3.40239e-08						BAB35067	-1.77241	0.0281137
CSW52_08350	-2.15205	0.00111102						BAB36620	-1.77368	2.42722e-10
CSW52_00645	-2.16636	4.18227e-13						BAB35710	-1.77381	6.81154e-05
CSW52_11450	-2.16748	4.65692e-05						BAB35701	-1.77568	0.00131502
CSW52_23220	-2.17578	0.00253449						BAB36985	-1.77574	1.04934e-08
CSW52_01680	-2.17678	5.395e-06						BAB33748	-1.77673	3.08826e-06
CSW52_03965	-2.18832	1.94009e-06						BAB37567	-1.77765	3.09769e-13
CSW52_15810	-2.19098	2.03654e-07						BAB36133	-1.78855	8.87424e-08
CSW52_27045	-2.19161	8.21445e-10						BAB33710	-1.80324	0.000125812
CSW52_20535	-2.19312	3.92606e-15						BAB34602	-1.8052	0.00414073
CSW52_28530	-2.19357	5.83192e-14						BAB34168	-1.80947	1.26724e-08
CSW52_11970	-2.19769	4.36283e-08						BAB36983	-1.81214	4.31963e-07
CSW52_20200	-2.19968	6.1219e-11						BAB34817	-1.81417	1.92365e-05
CSW52_11670	-2.20133	0.0031782						BAB38271	-1.81449	9.4707e-15
CSW52_20620	-2.20248	4.20398e-07						BAB38557	-1.81509	1.15477e-05
CSW52_24910	-2.20448	0.00127225						BAB36605	-1.82038	9.92341e-16
CSW52_01650	-2.2212	1.46493e-06						BAB38357	-1.82746	2.74456e-15
CSW52_22775	-2.22264	3.09061e-11						BAB36274	-1.83632	5.24439e-06
CSW52_15745	-2.24481	1.51055e-10						BAB35086	-1.84029	1.82833e-15
CSW52_01840	-2.26574	4.36879e-06						BAB35239	-1.84079	0.0128552
CSW52_28630	-2.27175	2.12368e-07						BAB36178	-1.8435	7.8361e-20
CSW52_11665	-2.27559	1.49708e-05						BAB38297	-1.84669	3.24867e-11
CSW52_12735	-2.28682	1.578e-16						BAB37817	-1.85263	3.79487e-19
CSW52_16535	-2.29312	0.0185933						BAB37375	-1.86205	2.1809e-30
CSW52_21210	-2.2979	1.19606e-20						BAB37715	-1.86941	0.00152647
CSW52_03505	-2.29932	7.65463e-17						BAB33852	-1.87113	9.54487e-07
CSW52_25060	-2.30573	5.82598e-10						BAB36018	-1.87119	4.9497e-10
CSW52_21450	-2.31253	1.4867e-24						BAB35174	-1.87756	6.96414e-34
CSW52_28030	-2.31589	7.92842e-13						BAB35303	-1.8781	3.4238e-20
CSW52_15780	-2.32497	9.52045e-22						BAB38556	-1.88143	6.01348e-07
CSW52_02340	-2.33747	4.08934e-07						BAB36001	-1.88826	8.77485e-18
CSW52_04940	-2.34215	8.16219e-08						BAB34837	-1.89216	1.97229e-12
CSW52_08720	-2.34577	1.08496e-20						BAB34116	-1.90922	2.8267e-16
CSW52_07455	-2.35406	6.03869e-13						BAB35991	-1.91207	4.48541e-16
CSW52_04120	-2.36084	0.0212162						BAB37847	-1.91566	2.76367e-21
CSW52_02775	-2.36863	2.92113e-05						BAB36279	-1.91978	2.43306e-08
CSW52_23630	-2.37101	3.57948e-10						BAB33969	-1.92005	0.000683241
CSW52_24565	-2.37668	0.000232244						BAB34177	-1.93133	1.45262e-06
CSW52_28510	-2.39528	7.27965e-22						BAB34435	-1.93343	3.87688e-40
CSW52_19535	-2.39813	1.91113e-05						BAB34052	-1.93402	2.51485e-15
CSW52_07675	-2.41103	3.46983e-22						BAB38453	-1.9449	4.3716e-13
CSW52_02255	-2.41299	0.0319308						BAB35732	-1.94716	6.9209e-19
CSW52_15775	-2.4178	5.98266e-34						BAB36714	-1.9528	4.29033e-09
CSW52_05350	-2.4186	3.53993e-06						BAB35750	-1.95293	2.714e-24
CSW52_11770	-2.42274	2.86093e-12						BAB35252	-1.95393	3.24455e-18
CSW52_15510	-2.42558	9.76622e-08						BAB37816	-1.95521	6.33104e-18
CSW52_03810	-2.43768	9.65161e-19						BAB35826	-1.96069	4.6082e-14
CSW52_15785	-2.4377	3.33323e-17						BAB37566	-1.96444	1.65255e-05
CSW52_13525	-2.45327	4.24679e-22						BAB34397	-1.96707	5.45511e-37
CSW52_28900	-2.45415	5.74204e-07						BAB33742	-1.97087	1.11932e-27
CSW52_03500	-2.4551	4.63614e-08						BAB34989	-1.99036	6.04904e-07
CSW52_26750	-2.46124	9.67844e-28						BAB35805	-1.99345	1.12052e-19
CSW52_04600	-2.47265	6.11074e-14						BAB35509	-1.99495	4.04768e-28
CSW52_10635	-2.47619	9.58984e-12						BAB36217	-1.99831	0.00432745
CSW52_08140	-2.47671	0.00589414						EBG00001089854	-1.99844	0.0118996
CSW52_16530	-2.49536	1.66506e-10						BAB36910	-1.99871	6.72324e-18
CSW52_16525	-2.50014	1.89809e-09						BAB34566	-1.99941	1.19872e-16
CSW52_03000	-2.50492	0.0498561						BAB37701	-2.00133	6.79385e-33
CSW52_28905	-2.50967	1.41845e-15						BAB34425	-2.01109	2.37056e-13
CSW52_16715	-2.54009	7.78591e-08						BAB37693	-2.01168	0.000417944
CSW52_25145	-2.54193	8.98562e-09						BAB37031	-2.01528	2.6907e-10
CSW52_08715	-2.54237	1.67047e-12						EBG00001089774	-2.018	2.29813e-06
CSW52_04675	-2.54756	5.09084e-28						BAB38183	-2.02061	3.45634e-14
CSW52_28840	-2.55417	5.58675e-12						BAB37953	-2.02245	3.41618e-20
CSW52_13530	-2.55759	1.87494e-11						BAB34641	-2.02465	0.000688454
CSW52_15705	-2.56689	4.65235e-31						BAB36273	-2.03233	1.69244e-10
CSW52_21970	-2.56984	4.71498e-21						BAB38435	-2.03444	1.45986e-11
CSW52_13515	-2.57388	7.55519e-11						BAB33428	-2.03533	9.44364e-22
CSW52_11600	-2.59184	0.0011958						BAB35197	-2.03816	7.32687e-05
CSW52_12560	-2.60127	8.3824e-19						BAB34811	-2.04295	4.83807e-06
CSW52_06820	-2.60363	4.94187e-25						BAB34928	-2.04502	3.96666e-06
CSW52_28120	-2.60569	4.45253e-08						BAB35813	-2.04724	3.37423e-17
CSW52_15805	-2.60768	1.32127e-12						BAB36936	-2.05725	0.00830495
CSW52_07100	-2.61398	0.000139247						BAB34589	-2.05774	0.0090586
CSW52_28090	-2.61896	3.9745e-20						BAB38351	-2.0595	7.19198e-16
CSW52_25140	-2.64224	0.0182519						BAB33503	-2.06096	3.49123e-12
CSW52_15750	-2.68477	8.00708e-21						BAB36959	-2.06149	7.34584e-17
CSW52_11520	-2.69452	0.00220492						EBG00001089863	-2.06434	0.000592394
CSW52_10470	-2.69541	5.74208e-12						BAB34051	-2.06941	2.7101e-13
CSW52_03495	-2.70015	1.30469e-10						BAB35475	-2.06947	4.51617e-30
CSW52_25700	-2.70363	1.05098e-23						BAB37430	-2.07866	3.72382e-28
CSW52_03970	-2.71024	6.87934e-07						BAB36242	-2.0812	2.39064e-09
CSW52_28520	-2.72094	3.46369e-08						EBG00001089928	-2.08337	9.60335e-05
CSW52_03490	-2.73347	4.05731e-18						BAB34050	-2.08415	9.04235e-13
CSW52_00295	-2.73463	1.85703e-05						BAB34173	-2.09412	2.34168e-16
CSW52_24555	-2.74205	0.0260646						BAB34114	-2.11258	2.87683e-24
CSW52_26310	-2.74377	1.7419e-17						BAB33895	-2.11848	1.92776e-12
CSW52_18575	-2.74487	2.45465e-22						EBG00001089781	-2.11971	7.18325e-05
CSW52_15375	-2.74993	3.71661e-18						BAB35837	-2.1207	1.37681e-33
CSW52_09695	-2.75776	7.24121e-35						BAB36137	-2.12093	3.27495e-18
CSW52_01675	-2.75795	0.00375393						BAB33498	-2.12111	7.77718e-35
CSW52_24955	-2.76221	7.30956e-05						BAB36886	-2.12231	9.24204e-23
CSW52_20225	-2.76515	7.12565e-05						BAB33961	-2.12579	7.85622e-10
CSW52_01980	-2.79866	3.72222e-16						BAB36034	-2.12918	2.66866e-09
CSW52_27335	-2.83905	4.94268e-12						BAB35573	-2.12975	2.84928e-14
CSW52_25160	-2.84959	9.13267e-17						BAB36278	-2.13327	8.16692e-11
CSW52_28335	-2.8514	8.77742e-05						EBG00001089828	-2.13521	8.1497e-13
CSW52_15790	-2.86653	1.70657e-32						BAB36330	-2.14358	3.04707e-21
CSW52_11675	-2.891	9.91051e-16						EBG00001089922	-2.1446	2.41676e-15
CSW52_03805	-2.90649	7.23161e-33						BAB35807	-2.14798	1.60437e-09
CSW52_08705	-2.91347	4.78596e-05						BAB36280	-2.14978	1.53872e-13
CSW52_18190	-2.94972	1.78128e-21						BAB38642	-2.15081	8.71251e-14
CSW52_23215	-2.95621	2.56934e-24						BAB38356	-2.15583	1.31621e-31
CSW52_06355	-2.96721	4.5403e-25						BAB35951	-2.15831	1.85627e-12
CSW52_01835	-2.98526	4.06858e-18						BAB34857	-2.16451	4.22529e-39
CSW52_12045	-2.99639	4.43892e-16						BAB38434	-2.16918	2.85607e-08
CSW52_06115	-3.00896	1.41041e-32						BAB36931	-2.17989	0.000373144
CSW52_05730	-3.04382	0.0381482						BAB35048	-2.18261	3.11732e-19
CSW52_27585	-3.06028	6.97975e-19						BAB36617	-2.19081	2.29618e-25
CSW52_23855	-3.10397	9.01706e-21						BAB34115	-2.1944	1.19091e-18
CSW52_23940	-3.10664	2.55175e-38						BAB34751	-2.19475	2.12724e-21
CSW52_00800	-3.14822	4.72717e-26						BAB37198	-2.20383	2.52019e-16
CSW52_23655	-3.15249	5.37829e-31						BAB34340	-2.21605	5.84807e-13
CSW52_05280	-3.20746	5.16099e-32						BAB37783	-2.21968	2.64523e-21
CSW52_00795	-3.2396	3.00058e-15						BAB35726	-2.22307	7.36641e-10
CSW52_23880	-3.32038	6.45793e-37						BAB35916	-2.22452	4.45706e-12
CSW52_11320	-3.32767	4.5632e-25						BAB38440	-2.23011	0.0364704
CSW52_06120	-3.32855	6.20809e-46						EBG00001089938	-2.23061	3.02322e-05
CSW52_28065	-3.33021	6.60996e-15						BAB36286	-2.23811	0.00122143
CSW52_29055	-3.33176	3.11696e-12						BAB38126	-2.24	3.41458e-19
CSW52_28075	-3.3948	9.11966e-36						BAB36960	-2.24942	1.81329e-25
CSW52_18275	-3.39765	1.92238e-27						EBG00001090009	-2.24988	2.95811e-08
CSW52_07705	-3.40814	2.1883e-09						BAB36570	-2.25013	1.06015e-19
CSW52_18365	-3.43819	1.68641e-19						BAB37133	-2.26003	0.000277275
CSW52_23850	-3.51897	8.04537e-44						BAB35195	-2.26011	1.65333e-15
CSW52_03485	-3.53492	0.04134						BAB35737	-2.26941	2.73164e-35
CSW52_16720	-3.53786	1.73371e-13						BAB35196	-2.27143	6.36307e-09
CSW52_08795	-3.54367	0.0365366						BAB37532	-2.28469	4.00724e-37
CSW52_17165	-3.56662	0.032947						BAB35202	-2.30247	1.89568e-11
CSW52_16225	-3.57563	2.67611e-46						BAB34660	-2.30304	2.87608e-09
CSW52_03760	-3.59738	0.000855229						BAB33426	-2.30708	5.83258e-41
CSW52_20220	-3.62575	5.72392e-15						BAB36019	-2.30801	1.45065e-09
CSW52_26270	-3.64328	0.000219085						BAB37675	-2.31409	1.64461e-22
CSW52_00785	-3.66075	2.9438e-42						BAB34178	-2.32151	3.33675e-10
CSW52_05220	-3.68277	1.8714e-44						BAB35522	-2.32425	3.22971e-27
CSW52_28480	-3.77821	2.21081e-26						BAB36397	-2.32542	1.08703e-34
CSW52_28770	-3.7947	0.00439393						BAB37018	-2.33202	1.38035e-29
CSW52_20500	-3.82627	1.91041e-62						BAB33927	-2.33305	8.88426e-05
CSW52_11920	-3.91779	1.27454e-34						BAB34508	-2.3379	3.91113e-18
CSW52_17170	-3.98768	5.10266e-24						BAB35095	-2.34247	7.52386e-14
CSW52_28070	-3.99474	0.0130319						BAB36956	-2.34727	2.57002e-11
CSW52_00780	-4.09121	6.90202e-49						BAB37674	-2.3618	1.1588e-14
CSW52_00775	-4.093	6.13832e-53						BAB36026	-2.36281	1.88376e-26
CSW52_21350	-4.14754	5.6303e-63						BAB35175	-2.36317	1.60425e-48
CSW52_29720	-4.2962	0.000850491						BAB36984	-2.37103	3.45827e-19
CSW52_00790	-4.30917	3.2694e-43						BAB35555	-2.37327	2.94061e-21
CSW52_21325	-4.37743	1.86105e-30						BAB36761	-2.37621	5.16392e-29
CSW52_01990	-4.43227	8.35103e-11						EBG00001089787	-2.38729	0.00494769
CSW52_04415	-4.48858	7.67986e-06						BAB33747	-2.41346	5.16164e-28
CSW52_03975	-4.54842	5.93688e-20						BAB35959	-2.41597	6.39109e-24
CSW52_15950	-4.55411	9.39056e-60						BAB37563	-2.41708	6.16169e-15
CSW52_28780	-4.75492	4.43312e-63						BAB34366	-2.41823	6.23238e-26
CSW52_12815	-4.78801	1.96425e-70						BAB38433	-2.41901	4.40318e-10
CSW52_03795	-4.87161	3.2047e-71						BAB36276	-2.41968	1.20756e-20
CSW52_15735	-4.87754	2.24094e-50						BAB35344	-2.42181	1.3124e-17
CSW52_12795	-4.93506	1.61058e-63						BAB37279	-2.42702	1.42472e-06
CSW52_20270	-4.95565	9.42306e-56						BAB33427	-2.43223	6.67908e-56
CSW52_12820	-4.99857	4.69493e-68						EBG00001090008	-2.43297	1.78386e-07
CSW52_15955	-5.02553	0.00046392						BAB37514	-2.44005	6.58149e-34
CSW52_12800	-5.03544	2.66574e-59						BAB37475	-2.44629	4.09045e-49
CSW52_07105	-5.07458	1.32117e-06						BAB38129	-2.45691	2.68745e-61
CSW52_17725	-5.10078	5.93541e-96						BAB35815	-2.46132	1.69257e-13
CSW52_12805	-5.12964	2.51004e-60						BAB35811	-2.4786	1.90956e-24
CSW52_07110	-5.18515	4.041e-06						BAB36396	-2.48095	1.28379e-20
CSW52_28775	-5.21791	1.06158e-90						BAB37814	-2.48406	1.78945e-16
CSW52_12810	-5.21916	2.76296e-31						BAB35832	-2.50115	2.03535e-49
CSW52_20215	-5.36298	4.95506e-24						BAB35343	-2.5015	8.98659e-18
CSW52_20205	-5.40666	2.677e-47						BAB34151	-2.51762	7.70585e-30
CSW52_12565	-5.41988	6.22961e-63						BAB36288	-2.53032	5.61624e-24
CSW52_00770	-5.49887	3.53618e-65						BAB37723	-2.53659	1.17598e-22
CSW52_03465	-5.50317	1.87472e-05						BAB38515	-2.54141	1.78915e-19
CSW52_00765	-6.28755	6.56584e-81						BAB35548	-2.5462	1.06247e-11
CSW52_03470	-6.76715	1.05239e-39						BAB37819	-2.5512	1.05961e-24
CSW52_08640	-7.00115	6.31726e-06						BAB36944	-2.55342	4.59348e-06
CSW52_08635	-7.20107	3.25312e-06						BAB35952	-2.55942	1.27834e-15
CSW52_20210	-7.2082	2.04186e-68						BAB37698	-2.55958	3.3114e-28
CSW52_25065	-7.92777	1.29352e-07						BAB34389	-2.56388	1.77706e-30
CSW52_03475	-8.6408	1.01954e-19						BAB37673	-2.57229	5.83392e-30
								BAB38442	-2.57459	0.0115455
								BAB37782	-2.58642	1.47266e-36
								BAB34351	-2.58936	6.0077e-39
								BAB37206	-2.59167	1.10526e-05
								BAB36694	-2.59638	1.54645e-31
								EBG00001089892	-2.59843	0.0125781
								BAB37313	-2.60066	4.19233e-51
								BAB35812	-2.6063	4.05962e-31
								BAB35814	-2.61267	2.31888e-25
								BAB35299	-2.61306	3.27867e-41
								BAB36281	-2.61473	9.5906e-19
								BAB35508	-2.61777	4.56932e-09
								BAB34484	-2.62741	0.00253887
								BAB36207	-2.62966	2.66951e-22
								BAB34302	-2.63265	1.57524e-41
								BAB36201	-2.64005	4.26933e-50
								BAB35982	-2.64164	3.58887e-25
								BAB37312	-2.66308	1.20644e-45
								BAB35738	-2.6725	1.44727e-54
								BAB35448	-2.67326	2.04414e-13
								BAB38519	-2.67533	8.22821e-31
								BAB38443	-2.68073	0.00288913
								BAB36131	-2.68726	4.92741e-20
								EBG00001089920	-2.69132	4.06395e-06
								BAB37516	-2.69228	5.52481e-40
								EBG00000036354	-2.69933	4.38894e-11
								BAB37811	-2.73565	3.74524e-14
								BAB36085	-2.74886	3.21688e-05
								BAB33962	-2.75382	1.67683e-39
								BAB35023	-2.77263	5.99996e-33
								BAB33577	-2.77396	3.09222e-30
								BAB36282	-2.78114	4.11299e-21
								BAB34117	-2.79037	2.1431e-23
								BAB38528	-2.79137	8.56277e-18
								BAB36283	-2.79471	1.02757e-18
								BAB35810	-2.79848	4.30298e-39
								BAB37699	-2.8108	6.48353e-49
								BAB33740	-2.82113	6.68845e-33
								BAB36033	-2.82401	1.3188e-28
								BAB35281	-2.82508	2.62407e-43
								BAB36569	-2.83044	2.29745e-25
								BAB34500	-2.84011	9.22662e-51
								BAB33960	-2.84587	4.86558e-49
								BAB37612	-2.85664	6.49807e-50
								BAB36289	-2.86824	3.65626e-09
								BAB37826	-2.8718	1.96702e-68
								BAB33539	-2.88984	3.97733e-62
								BAB36287	-2.90808	4.68179e-20
								BAB37801	-2.91938	5.45845e-30
								BAB35809	-2.9267	1.26401e-45
								BAB36961	-2.93161	1.186e-44
								EBG00001089908	-2.93194	5.32254e-06
								BAB37697	-2.93226	6.91953e-62
								BAB38438	-2.95352	3.84447e-14
								BAB34201	-2.96966	2.2598e-62
								BAB35547	-2.98087	6.61707e-23
								BAB37696	-2.99114	4.30488e-57
								BAB35256	-2.99859	2.12875e-50
								BAB37366	-3.03876	3.26601e-25
								BAB34690	-3.04369	3.5495e-31
								BAB35957	-3.05723	3.36169e-36
								BAB37515	-3.0655	3.11671e-59
								BAB37869	-3.06678	6.73545e-15
								BAB36868	-3.07452	7.33038e-28
								BAB36284	-3.09005	2.5717e-23
								BAB34551	-3.09222	0.00255669
								BAB37815	-3.09303	4.87709e-53
								BAB36954	-3.10136	1.29293e-52
								BAB37098	-3.12081	4.18049e-31
								BAB35257	-3.12161	1.9879e-78
								BAB36215	-3.13575	1.9021e-48
								BAB35533	-3.13839	5.67415e-18
								BAB35530	-3.14418	1.09385e-14
								BAB35956	-3.17443	1.95397e-35
								BAB35255	-3.19082	1.6118e-46
								BAB34694	-3.19347	2.07364e-35
								EBG00000036341	-3.19795	5.09856e-08
								BAB38214	-3.19845	5.02525e-57
								BAB35890	-3.20505	2.13538e-77
								BAB35535	-3.21897	2.23079e-26
								BAB35546	-3.22299	2.38234e-18
								BAB35531	-3.23165	4.55974e-11
								BAB35532	-3.23602	4.62638e-12
								BAB34304	-3.2404	5.47843e-53
								BAB35990	-3.26534	1.85298e-38
								BAB34686	-3.27163	4.61706e-34
								BAB36887	-3.28017	1.25282e-66
								BAB34460	-3.28485	6.42081e-29
								BAB36328	-3.29334	8.98105e-35
								BAB34627	-3.29833	3.14753e-27
								EBG00000036342	-3.3163	1.83451e-13
								BAB35725	-3.31743	1.49292e-32
								BAB34202	-3.34063	4.57671e-97
								BAB38474	-3.34575	7.86013e-28
								BAB34339	-3.35315	3.46104e-30
								BAB37700	-3.35628	1.10275e-58
								BAB37004	-3.36159	4.75972e-09
								BAB33971	-3.36388	2.88003e-20
								BAB38430	-3.3832	1.02386e-64
								BAB35296	-3.39619	3.79632e-30
								BAB38311	-3.40795	2.01331e-47
								BAB36568	-3.44401	6.4814e-64
								EBG00001089954	-3.44464	0.00051493
								BAB38750	-3.47053	2.79381e-42
								BAB34783	-3.48219	2.38463e-56
								BAB36290	-3.49082	2.16706e-25
								BAB37868	-3.5003	1.22696e-31
								BAB37812	-3.50327	4.97201e-37
								BAB38312	-3.50962	1.51994e-46
								BAB34693	-3.51221	4.03332e-67
								BAB37643	-3.55574	2.26271e-39
								BAB38436	-3.61816	5.21685e-53
								BAB34049	-3.63829	8.66854e-25
								BAB36962	-3.65199	2.099e-64
								BAB34692	-3.65581	1.32826e-47
								BAB35254	-3.66304	0.00641072
								BAB34035	-3.67674	1.46404e-27
								BAB38473	-3.68174	1.56198e-12
								EBG00001089884	-3.689	2.23439e-34
								BAB37118	-3.69	4.34623e-80
								BAB37813	-3.714	2.15685e-36
								BAB37800	-3.72184	1.73906e-62
								BAB34688	-3.72865	2.11722e-36
								BAB36567	-3.73434	8.41047e-60
								BAB36329	-3.76631	7.64438e-46
								BAB34687	-3.84124	6.41404e-41
								BAB34691	-3.85506	8.20268e-45
								BAB38213	-3.85707	1.00965e-91
								BAB35523	-3.85912	1.23419e-55
								BAB34167	-3.91022	3.18089e-33
								BAB37818	-3.91468	3.29441e-46
								BAB34080	-3.93116	0.0126661
								BAB36136	-3.9943	6.29643e-29
								EBG00001089987	-4.00823	0.00200321
								BAB38215	-4.01202	1.21267e-120
								BAB36566	-4.06655	9.39803e-99
								EBG00001089827	-4.07382	6.36383e-06
								BAB37732	-4.12123	2.21892e-59
								BAB36563	-4.13724	2.12875e-50
								BAB34056	-4.15336	6.27956e-26
								BAB36565	-4.22688	2.90076e-85
								BAB37564	-4.26326	3.63821e-48
								BAB34059	-4.26704	3.36109e-38
								BAB34058	-4.33596	1.12991e-34
								BAB38337	-4.34249	3.19414e-72
								BAB34055	-4.35549	1.20319e-41
								BAB38339	-4.42966	6.02739e-74
								BAB34054	-4.43843	4.82787e-110
								BAB38338	-4.44287	5.38966e-64
								BAB38340	-4.44866	8.79951e-131
								BAB38336	-4.4712	8.96494e-61
								BAB35524	-4.48717	2.33611e-32
								BAB35050	-4.48892	3.00242e-30
								BAB34057	-4.49089	4.26586e-12
								BAB36863	-4.50784	1.62342e-157
								BAB34689	-4.55498	2.956e-57
								BAB35479	-4.63388	2.34342e-136
								BAB35536	-4.63834	1.44397e-76
								BAB35298	-4.67437	1.09938e-89
								BAB38751	-4.76431	2.73164e-35
								BAB36564	-4.8199	1.08197e-135
								BAB34047	-4.8561	5.77532e-57
								BAB37820	-4.89316	3.07441e-76
								EBG00001089942	-4.89931	1.28331e-13
								BAB37809	-4.96516	1.21267e-120
								BAB37804	-5.04035	1.68557e-50
								BAB36113	-5.06084	2.62327e-139
								BAB37855	-5.16228	7.77392e-13
								BAB35260	-5.20216	4.77007e-73
								BAB35835	-5.20623	9.18374e-53
								BAB37786	-5.27763	1.72542e-88
								BAB34046	-5.31814	2.63665e-58
								BAB36470	-5.40209	8.23274e-67
								BAB34048	-5.44543	2.31199e-60
								BAB35049	-5.45841	3.57045e-06
								BAB34305	-5.56939	2.95739e-132
								BAB36135	-5.60174	1.72727e-89
								BAB34033	-5.69982	1.01028e-39
								BAB33751	-5.71421	6.49167e-05
								BAB34045	-5.75151	2.26612e-102
								BAB34306	-5.75769	2.27182e-64
								BAB37465	-5.81548	3.71258e-164
								BAB37802	-5.93934	2.86773e-207
								BAB35297	-5.94918	5.08424e-100
								BAB35520	-6.0494	4.10724e-151
								BAB35521	-6.19437	1.95209e-155
								BAB37803	-6.23419	2.22283e-195
								BAB35258	-6.38066	4.59994e-197
								BAB37810	-6.4813	2.12671e-147
								BAB34903	-6.54001	4.63333e-172
								BAB34034	-6.5735	7.69556e-13
								BAB37806	-6.97502	2.41521e-205
								BAB37805	-7.02544	3.43632e-130
								BAB37807	-7.0957	1.71914e-106
								BAB33750	-7.15517	1.87657e-179
								BAB38182	-7.27206	1.08186e-77
								BAB37808	-7.39378	2.22254e-245
								BAB35300	-7.72889	3.22122e-207
								BAB35259	-7.81767	1.4479e-137
								BAB36134	-8.00052	0
								BAB35302	-8.11838	1.74425e-197
								BAB35301	-8.15305	8.81298e-189
