# Supplementary material for: Differential transcriptome analysis of enterohemorrhagic Escherichia coli strains reveals differences in response to plant-derived compounds
Source: BMC Microbiol. 2019 Sep 5;19:212. doi: 10.1186/s12866-019-1578-4 (PMC6729007; doi:10.1186/s12866-019-1578-4)
Supplement: Supplementary file 3 — Table of the shared genome of E. coli O157:H− strain 3072/96, E. coli O104:H4 strain C227–11φcu, E. coli O157:H7 strain Sakai and E. coli strain K-12 substrain MG1655. For every homologous gene group (rows with unique identifier) the genes of the respective strains (columns) are listed. Names of homologous gene group are based on gene names of E. coli MG1655, if a respective homolog of this strain is present in the group. For homologous relationships between genes, a minimal nucleotide identity of 90% and length-coverage of 75% was assumed. The calculation of the shared genome was performed on the basis of a whole genome alignment of the four strains and a subsequent refinement by a RBH BLAST approach. (XLSX 476 kb) [file 12866_2019_1578_MOESM3_ESM.xlsx]

## Sheet: PanGenomeMap
			O104:H4 C227-11ϕcu	O157:H7 Sakai	K-12 MG1655	O157:H- 3072/96
PanId	Name	Group Size	ID: O104:H4 C227-11ϕcu	ID: O157:H7 Sakai	ID: K-12 MG1655	ID: O157:H- 3072/96	Consensus Description
PAN000001000		1	AAF13_27370				hypothetical protein
PAN000002000		1	AAF13_27315				hypothetical protein
PAN000003000		1	AAF13_00005				hypothetical protein
PAN000004000		1	AAF13_27195				hypothetical protein
PAN000005000		1	AAF13_26725				hypothetical protein
PAN000006000		1	AAF13_27290				hypothetical protein
PAN000007000		1	AAF13_26730				hypothetical protein
PAN000008000		1	AAF13_27320				hypothetical protein
PAN000009000		1	AAF13_26735				hypothetical protein
PAN000010000		1	AAF13_27325				hypothetical protein
PAN000011000		1	AAF13_00020				hypothetical protein
PAN000012000		1	AAF13_27375				hypothetical protein
PAN000013000		1	AAF13_27460				hypothetical protein
PAN000014000		1	AAF13_27330				hypothetical protein
PAN000015000		1	AAF13_27335				hypothetical protein
PAN000016000		1	AAF13_26740				hypothetical protein
PAN000017000		1	AAF13_27550				hypothetical protein
PAN000018000		1	AAF13_27465				hypothetical protein
PAN000019000		1	AAF13_27555				hypothetical protein
PAN000020000		1	AAF13_26745				hypothetical protein
PAN000021000		1	AAF13_26750				hypothetical protein
PAN000022000		1	AAF13_27380				hypothetical protein
PAN000023000		1	AAF13_26755				hypothetical protein
PAN000024000	insA	2	AAF13_27340		b0265		IS1 repressor TnpA
PAN000025000	insA	2	AAF13_00040		b4516		IS1 repressor TnpA
PAN000026000		2	AAF13_12985	BAB34722			hypothetical protein
PAN000027000		1		BAB34723			hypothetical protein
PAN000028000		1		BAB34724			hypothetical protein
PAN000029000		1		BAB34725			hypothetical protein
PAN000030000		1		BAB34726			hypothetical protein
PAN000031000		2	AAF13_12965	BAB34727			hypothetical protein
PAN000032000		2	AAF13_12960	BAB34728			hypothetical protein
PAN000033000		1		BAB34729			hypothetical protein
PAN000034000		2	AAF13_19470	BAB34730			hypothetical protein
PAN000035000		2	AAF13_19465	BAB34731			hypothetical protein
PAN000036000		1		BAB34732			hypothetical protein
PAN000037000		1		BAB34733			hypothetical protein
PAN000038000		2	AAF13_06675	BAB34734			hypothetical protein
PAN000039000		1		BAB34735			hypothetical protein
PAN000040000		1		BAB34736			hypothetical protein
PAN000041000		1		BAB34737			hypothetical protein
PAN000042000		1		BAB34738			hypothetical protein
PAN000043000		1		BAB34739			hypothetical protein
PAN000044000		1		BAB34740			hypothetical protein
PAN000045000		1		BAB34741			hypothetical protein
PAN000046000		1		BAB34742			hypothetical protein
PAN000047000		1		BAB34743			hypothetical protein
PAN000048000		1		BAB34744			hypothetical protein
PAN000049000		1		BAB34745			hypothetical protein
PAN000050000		1		BAB34746			hypothetical protein
PAN000051000		1		BAB34747			hypothetical protein
PAN000052000		1		EBG00001089995			hypothetical protein
PAN000053000		1		BAB34748			hypothetical protein
PAN000054000		1		BAB34749			hypothetical protein
PAN000055000		1		BAB34750			hypothetical protein
PAN000056000		2	AAF13_06685	BAB34751			hypothetical protein
PAN000057000		1		BAB34752			hypothetical protein
PAN000058000		1		BAB34753			hypothetical protein
PAN000059000		1		EBG00001090014			hypothetical protein
PAN000060000		1		BAB34754			hypothetical protein
PAN000061000		1		BAB34755			hypothetical protein
PAN000062000		1		BAB34756			hypothetical protein
PAN000063000		1		BAB34757			hypothetical protein
PAN000064000		1		EBG00001089968			hypothetical protein
PAN000065000		1		BAB34758			hypothetical protein
PAN000066000		1		BAB34759			hypothetical protein
PAN000067000		2	AAF13_12600	BAB34760			hypothetical protein
PAN000068000		2	AAF13_01160	BAB34761			hypothetical protein
PAN000069000		2	AAF13_01155	BAB34762			hypothetical protein
PAN000070000		1		BAB34763			hypothetical protein
PAN000071000		1		BAB34764			hypothetical protein
PAN000072000		1		BAB34765			hypothetical protein
PAN000073000		2	AAF13_12675	BAB34766			hypothetical protein
PAN000074000		2	AAF13_12670	BAB34767			hypothetical protein
PAN000075000		2	AAF13_12665	BAB34768			hypothetical protein
PAN000076000		1		BAB34769			hypothetical protein
PAN000077000		1		BAB34770			hypothetical protein
PAN000078000		2	AAF13_12655	BAB34771			hypothetical protein
PAN000079000		2	AAF13_12650	BAB34772			hypothetical protein
PAN000080000		2	AAF13_12645	BAB34773			hypothetical protein
PAN000081000		2	AAF13_12640	BAB34774			hypothetical protein
PAN000082000		2	AAF13_12635	BAB34775			hypothetical protein
PAN000083000		2	AAF13_12630	BAB34776			hypothetical protein
PAN000084000		2	AAF13_12625	BAB34777			hypothetical protein
PAN000085000		2	AAF13_12620	BAB34778			hypothetical protein
PAN000086000		2	AAF13_12615	BAB34779			hypothetical protein
PAN000087000		1		BAB34780			hypothetical protein
PAN000088000		1		BAB34781			hypothetical protein
PAN000089000		2	AAF13_12935	BAB34782			hypothetical protein
PAN000090000		2	AAF13_12930	BAB34783			hypothetical protein
PAN000091000		1		BAB34784			hypothetical protein
PAN000092000		2	AAF13_12920	BAB34785			hypothetical protein
PAN000093000		1		BAB34786			hypothetical protein
PAN000094000		2	AAF13_12900	BAB34787			hypothetical protein
PAN000095000		2	AAF13_12895	BAB34788			hypothetical protein
PAN000096000		1		BAB34789			hypothetical protein
PAN000097000		2	AAF13_12885	BAB34790			hypothetical protein
PAN000098000		1		BAB34791			hypothetical protein
PAN000099000		1		BAB34792			hypothetical protein
PAN000100000		2	AAF13_12875	BAB34793			hypothetical protein
PAN000101000		1		BAB34794			hypothetical protein
PAN000102000		2	AAF13_19715	BAB34795			hypothetical protein
PAN000103000	insA	3	AAF13_19720	BAB34796	b4294		IS1 repressor TnpA
PAN000104000		2	AAF13_12820	BAB34797			hypothetical protein
PAN000105000		2	AAF13_12815	BAB34798			hypothetical protein
PAN000106000		2	AAF13_12810	BAB34799			hypothetical protein
PAN000107000		2	AAF13_00935	BAB34800			hypothetical protein
PAN000108000		2	AAF13_00940	BAB34801			hypothetical protein
PAN000109000		2	AAF13_12795	BAB34802			hypothetical protein
PAN000110000		1		BAB34803			hypothetical protein
PAN000111000		1		BAB34804			hypothetical protein
PAN000112000		1		BAB34805			hypothetical protein
PAN000113000		1		BAB34806			hypothetical protein
PAN000114000		2	AAF13_12780	BAB34807			hypothetical protein
PAN000115000		1		BAB34808			hypothetical protein
PAN000116000		1		BAB34809			hypothetical protein
PAN000117000		1		BAB34810			hypothetical protein
PAN000118000		2	AAF13_00980	BAB34811			hypothetical protein
PAN000119000		2	AAF13_00985	BAB34812			hypothetical protein
PAN000120000		1		BAB34813			hypothetical protein
PAN000121000		1		BAB34814			hypothetical protein
PAN000122000		1		BAB34815			hypothetical protein
PAN000123000		2	AAF13_19595	BAB34816			hypothetical protein
PAN000124000		1		BAB34817			hypothetical protein
PAN000125000		3	AAF13_23375	BAB34818		CSW52_24435	hypothetical protein
PAN000126000		1		EBG00001089914			hypothetical protein
PAN000127000		2	AAF13_23370	BAB34819			hypothetical protein
PAN000128000		1		BAB34820			hypothetical protein
PAN000129000		2	AAF13_12580	BAB34821			hypothetical protein
PAN000130000		3	AAF13_06310	BAB34822		CSW52_24420	hypothetical protein
PAN000131000		1		BAB34823			hypothetical protein
PAN000132000		2	AAF13_23360	BAB34824			hypothetical protein
PAN000133000		2	AAF13_20705	BAB34825			hypothetical protein
PAN000134000		2	AAF13_23345	BAB34826			hypothetical protein
PAN000135000		2	AAF13_23340	BAB34827			hypothetical protein
PAN000136000		2	AAF13_20720	BAB34828			hypothetical protein
PAN000137000	cbtA	4	AAF13_00835	BAB34829	b2005	CSW52_24375	CP4-44 prophage%3B toxin of the YeeV-YeeU toxin-antitoxin system
PAN000138000		2	AAF13_12525	BAB34830			hypothetical protein
PAN000139000		2	AAF13_12520	BAB34831			hypothetical protein
PAN000140000		3	AAF13_12515	BAB34832		CSW52_14900	hypothetical protein
PAN000141000	serX	4	AAF13_12510	EBG00000036314	b1032	CSW52_03530	tRNA-Ser
PAN000142000		4	AAF13_14140	EBG00001089888	rna35	CSW52_05000	tRNA-Ser
PAN000143000		2	AAF13_20655	BAB35088			hypothetical protein
PAN000144000		1		BAB35089			hypothetical protein
PAN000145000		3	AAF13_11365	BAB35371		CSW52_28225	hypothetical protein
PAN000146000		1		BAB35372			hypothetical protein
PAN000147000		2	AAF13_08550	BAB35373			hypothetical protein
PAN000148000		1		BAB35374			hypothetical protein
PAN000149000		1		BAB35375			hypothetical protein
PAN000150000		1		EBG00001089977			hypothetical protein
PAN000151000		1		BAB35376			hypothetical protein
PAN000152000		1		BAB35377			hypothetical protein
PAN000153000		1		BAB35378			hypothetical protein
PAN000154000		2		BAB35379		CSW52_00150	hypothetical protein
PAN000155000		2		BAB35380		CSW52_00145	hypothetical protein
PAN000156000		2		BAB35381		CSW52_00140	hypothetical protein
PAN000157000		2		EBG00001089964		CSW52_04175	hypothetical protein
PAN000158000		3	AAF13_11315	EBG00000036324		CSW52_00135	hypothetical protein
PAN000159000		1		EBG00000036346			hypothetical protein
PAN000160000		1		EBG00001089793			hypothetical protein
PAN000161000		2		EBG00000036393		CSW52_00125	hypothetical protein
PAN000162000		2		BAB35382		CSW52_00120	hypothetical protein
PAN000163000		2		BAB35383		CSW52_02910	hypothetical protein
PAN000164000		1		EBG00001089815			hypothetical protein
PAN000165000		2		BAB35384		CSW52_00110	hypothetical protein
PAN000166000		2		BAB35385		CSW52_12285	hypothetical protein
PAN000167000		1		BAB35386			hypothetical protein
PAN000168000		2		BAB35387		CSW52_02875	hypothetical protein
PAN000169000		3	AAF13_13270	BAB35388		CSW52_00085	hypothetical protein
PAN000170000		3	AAF13_07385	BAB35389		CSW52_00080	hypothetical protein
PAN000171000		2		BAB35390		CSW52_00075	hypothetical protein
PAN000172000		2		BAB35391		CSW52_01000	hypothetical protein
PAN000173000		2		BAB35392		CSW52_00995	hypothetical protein
PAN000174000		2		BAB35393		CSW52_20950	hypothetical protein
PAN000175000		2		BAB35394		CSW52_20955	hypothetical protein
PAN000176000		2		BAB35395		CSW52_00980	hypothetical protein
PAN000177000		2		BAB35396		CSW52_00975	hypothetical protein
PAN000178000		1		BAB35397			hypothetical protein
PAN000179000		1		BAB35398			hypothetical protein
PAN000180000		2		BAB35399		CSW52_02805	hypothetical protein
PAN000181000		2		BAB35400		CSW52_20980	hypothetical protein
PAN000182000		2		BAB35401		CSW52_20985	hypothetical protein
PAN000183000		2		BAB35402		CSW52_20990	hypothetical protein
PAN000184000		2	AAF13_20570	BAB36913			hypothetical protein
PAN000185000		2	AAF13_20650	BAB36914			hypothetical protein
PAN000186000		1		BAB36915			hypothetical protein
PAN000187000		2	AAF13_12945	BAB36916			hypothetical protein
PAN000188000		1		BAB36917			hypothetical protein
PAN000189000		1		BAB36918			hypothetical protein
PAN000190000		2		BAB36919		CSW52_00095	hypothetical protein
PAN000191000		2		BAB36920		CSW52_20910	hypothetical protein
PAN000192000		2		BAB36921		CSW52_20905	hypothetical protein
PAN000193000		1		EBG00001089818			hypothetical protein
PAN000194000		1		BAB36922			hypothetical protein
PAN000195000		2		BAB36923		CSW52_05805	hypothetical protein
PAN000196000		2		BAB36924		CSW52_20890	hypothetical protein
PAN000197000		2		BAB36925		CSW52_20885	hypothetical protein
PAN000198000		2		BAB36926		CSW52_05835	hypothetical protein
PAN000199000		1		BAB36927			hypothetical protein
PAN000200000		1		BAB36928			hypothetical protein
PAN000201000		2		BAB36929		CSW52_20630	hypothetical protein
PAN000202000	intD	2	AAF13_09290		b0537		DLP12 prophage%3B putative phage integrase
PAN000203000	ymfD	1			b1137		e14 prophage%3B putative SAM-dependent methyltransferase
PAN000204000	ymfE	1			b1138		e14 prophage%3B putative inner membrane protein
PAN000205000	lit	1			b1139		T4 phage exclusion protein%3B cell death peptidase%2C e14 prophage
PAN000206000	intE	1			b1140		e14 prophage%3B putative integrase
PAN000207000	xisE	1			b1141		e14 prophage%3B putative excisionase
PAN000208000	ymfI	1			b1143		e14 prophage%3B uncharacterized protein
PAN000209000	ymfJ	1			b1144		e14 prophage%3B uncharacterized protein
PAN000210000	cohE	2			b1145	CSW52_12380	e14 prophage%3B repressor protein phage e14
PAN000211000	croE	2			b1146	CSW52_12375	e14 prophage%3B putative DNA-binding transcriptional regulator
PAN000212000	ymfL	3	AAF13_07260		b1147	CSW52_12370	e14 prophage%3B putative DNA-binding transcriptional regulator
PAN000213000	ymfM	1			b1148		e14 prophage%3B uncharacterized protein
PAN000214000	ymfR	1			b1150		e14 prophage%3B uncharacterized protein
PAN000215000	ymfQ	1			b1153		prohage e14 tail protein homolog
PAN000216000	stfP	1			b1154		e14 prophage%3B uncharacterized protein
PAN000217000	tfaP	1			b1155		e14 prophage%3B uncharacterized protein
PAN000218000	tfaE	2			b1156	CSW52_04735	e14 prophage%3B putative tail fiber assembly protein
PAN000219000	pinE	2		BAB33707	b1158		e14 prophage%3B site-specific DNA recombinase
PAN000220000	mcrA	1			b1159		putative 5-methylcytosine/5-hydroxymethylcytosine-specific restriction nuclease%3B 5-methylcytosine DNA binding protein
PAN000221000	racR	3		BAB34929	b1356	CSW52_03020	Rac prophage%3B putative DNA-binding transcriptional regulator
PAN000222000	ydaS	3		BAB34930	b1357	CSW52_03015	Rac prophage%3B putative DNA-binding transcriptional regulator
PAN000223000	ydaT	2			b1358	CSW52_26440	Rac prophage%3B uncharacterized protein
PAN000224000	ydaU	1			b1359		Rac prophage%3B conserved protein
PAN000225000	ydaV	3		BAB35368	b1360	CSW52_26450	Rac prophage%3B putative DNA replication protein
PAN000226000	rzoR	2		BAB34516	b4528		Rac prophage%3B putative lipoprotein
PAN000227000	trkG	1			b1363		Rac prophage%3B potassium transporter subunit
PAN000228000	ynaK	1			b1365		Rac prophage%3B conserved protein
PAN000229000	insH1	2	AAF13_05095		b1370		IS5 transposase and trans-activator
PAN000230000	stfR	2			b1372	CSW52_28450	Rac prophage%3B putative tail fiber protein
PAN000231000	tfaR	4	AAF13_11100	BAB35074	b1373	CSW52_01855	Rac prophage%3B putative tail fiber assembly protein
PAN000232000	pinR	2			b1374	CSW52_28460	Rac prophage%3B putative site-specific recombinase
PAN000233000	ynaE	1			b1375		cold shock protein%2C Rac prophage
PAN000234000	yfjH	1			b2623		CP4-57 prophage%3B uncharacterized protein
PAN000235000	alpA	1			b2624		CP4-57 prophage%3B DNA-binding transcriptional activator
PAN000236000	yfjI	1			b2625		CP4-57 prophage%3B uncharacterized protein
PAN000237000	yfjJ	1			b2626		CP4-57 prophage%3B uncharacterized protein
PAN000238000	yfjK	1			b2627		radiation resistance protein%3B DEAD/H helicase-like protein%3B CP4-57 putative defective prophage
PAN000239000	yfjL	1			b2628		CP4-57 putative defective prophage%2C DUF4297/DUF1837 polymorphic toxin family protein
PAN000240000	yfjM	1			b2629		CP4-57 prophage%3B uncharacterized protein
PAN000241000	rnlA	1			b2630		CP4-57 prophage%3B RNase LS
PAN000242000	rnlB	1			b2631		CP4-57 prophage%3B uncharacterized protein
PAN000243000	yfjP	1			b2632		CP4-57 prophage%3B 50S ribosome-binding GTPase family protein
PAN000244000	yfjQ	1			b2633		CP4-57 prophage%3B uncharacterized protein
PAN000245000	yfjR	1			b2634		CP4-57 prophage%3B putative DNA-binding transcriptional regulator
PAN000246000	ypjK	1			b2635		CP4-57 prophage%3B putative inner membrane protein
PAN000247000	yfjS	1			b2636		CP4-57 prophage%3B uncharacterized protein
PAN000248000	yfjT	1			b2637		CP4-57 prophage%3B putative periplasmic protein
PAN000249000	yfjW	1			b2642		CP4-57 prophage%3B putative inner membrane protein
PAN000250000	yfjX	1			b2643		CP4-57 prophage%3B putative antirestriction protein
PAN000251000	yfjY	1			b2644		CP4-57 prophage%3B putative DNA repair protein
PAN000252000	ypjJ	1			b4548		uncharacterized protein
PAN000253000	yfjZ	1			b2645		CP4-57 prophage%3B antitoxin of the YpjF-YfjZ toxin-antitoxin system
PAN000254000	ypjF	1			b2646		CP4-57 prophage%3B toxin of the YpjF-YfjZ toxin-antitoxin system
PAN000255000		1				CSW52_00005	hypothetical protein
PAN000256000		1				CSW52_00010	hypothetical protein
PAN000257000		1				CSW52_00015	hypothetical protein
PAN000258000		2		BAB35667		CSW52_00020	hypothetical protein
PAN000259000		2		BAB34970		CSW52_00025	hypothetical protein
PAN000260000		2		BAB35669		CSW52_00030	hypothetical protein
PAN000261000		2		BAB34968		CSW52_00035	hypothetical protein
PAN000262000		1				CSW52_00040	hypothetical protein
PAN000263000		2		BAB35217		CSW52_00045	hypothetical protein
PAN000264000		2		BAB35216		CSW52_00050	hypothetical protein
PAN000265000		2		BAB34965		CSW52_00055	hypothetical protein
PAN000266000		2		BAB35214		CSW52_00060	hypothetical protein
PAN000267000		1				CSW52_00065	hypothetical protein
PAN000268000		2		BAB35212		CSW52_00070	hypothetical protein
PAN000272000		3	AAF13_09495	BAB34955		CSW52_00090	hypothetical protein
PAN000274000		1				CSW52_00100	hypothetical protein
PAN000275000		1				CSW52_00105	hypothetical protein
PAN000277000		1				CSW52_00115	hypothetical protein
PAN000280000		2		EBG00001089997		CSW52_00130	hypothetical protein
PAN000285000		1				CSW52_00155	hypothetical protein
PAN000286000		2		BAB34668		CSW52_00160	hypothetical protein
PAN000287000		3	AAF13_09405	BAB35693		CSW52_00165	hypothetical protein
PAN000288000		1				CSW52_00170	hypothetical protein
PAN000289000		3	AAF13_09400	BAB35695		CSW52_00175	hypothetical protein
PAN000290000		1				CSW52_00180	hypothetical protein
PAN000291000		2		BAB35697		CSW52_00185	hypothetical protein
PAN000292000		1				CSW52_02095	hypothetical protein
PAN000293000		1				CSW52_02100	hypothetical protein
PAN000294000		2	AAF13_09305			CSW52_02105	hypothetical protein
PAN000295000		3	AAF13_09300	BAB34597		CSW52_02110	hypothetical protein
PAN000296000		3	AAF13_15010	BAB34596		CSW52_02115	hypothetical protein
PAN000297000		2		BAB36427		CSW52_02120	hypothetical protein
PAN000298000		3	AAF13_15025	BAB34229		CSW52_02125	hypothetical protein
PAN000299000		2		BAB36429		CSW52_02130	hypothetical protein
PAN000300000		1				CSW52_02135	hypothetical protein
PAN000301000		2		BAB36932		CSW52_20615	hypothetical protein
PAN000302000		2		BAB36933		CSW52_20610	hypothetical protein
PAN000304000		2		BAB36934		CSW52_20605	hypothetical protein
PAN000306000		2		BAB36935		CSW52_20600	hypothetical protein
PAN000308000		2		BAB36936		CSW52_20595	hypothetical protein
PAN000310000		2		BAB36937		CSW52_20590	hypothetical protein
PAN000312000		1				CSW52_20585	hypothetical protein
PAN000313000	ypjA	2		BAB36938	b2647		adhesin-like autotransporter
PAN000314000		1				CSW52_20580	hypothetical protein
PAN000315000		2	AAF13_03000	BAB36939			hypothetical protein
PAN000317000		1				CSW52_20575	hypothetical protein
PAN000318000		2		BAB36940		CSW52_20570	hypothetical protein
PAN000320000		1	AAF13_02990				hypothetical protein
PAN000321000		4	AAF13_02985	EBG00001089985	rna90	CSW52_20565	tRNA-Ile
PAN000322000	ileY	2		EBG00000036325	b2652		tRNA-Ile
PAN000324000		1		BAB36941			hypothetical protein
PAN000325000		1				CSW52_20560	hypothetical protein
PAN000326000		1		BAB36942			hypothetical protein
PAN000327000		1	AAF13_02975				hypothetical protein
PAN000328000	csiD	4	AAF13_02970	BAB36943	b2659	CSW52_20555	carbon starvation protein
PAN000330000	lhgO	4	AAF13_02965	BAB36944	b2660	CSW52_20550	L-2-hydroxyglutarate oxidase
PAN000332000	gabD	4	AAF13_02960	BAB36945	b2661	CSW52_20545	succinate-semialdehyde dehydrogenase I%2C NADP-dependent
PAN000334000	gabT	4	AAF13_02955	BAB36946	b2662	CSW52_20540	4-aminobutyrate aminotransferase%2C PLP-dependent
PAN000336000	gabP	4	AAF13_02950	BAB36947	b2663	CSW52_20535	gamma-aminobutyrate transporter
PAN000338000	csiR	4	AAF13_02945	BAB36948	b2664	CSW52_20530	transcriptional repressor of csiD
PAN000340000	ygaU	4	AAF13_02940	BAB36949	b2665	CSW52_20525	uncharacterized protein
PAN000342000	yqaE	4	AAF13_02935	BAB36950	b2666	CSW52_20520	cyaR sRNA-regulated protein
PAN000344000	ygaV	4	AAF13_02930	BAB36951	b2667	CSW52_20515	tributyltin-inducible repressor of ygaVP
PAN000346000	ygaP	4	AAF13_02925	BAB36952	b2668	CSW52_20510	DUF2892 family inner membrane rhodanese
PAN000348000	stpA	4	AAF13_02920	BAB36953	b2669	CSW52_20505	DNA binding protein%2C nucleoid-associated
PAN000350000	alaE	4	AAF13_02915	BAB36954	b2670	CSW52_20500	alanine exporter%2C alanine-inducible%2C stress-responsive
PAN000352000	ygaC	4	AAF13_02910	BAB36955	b2671	CSW52_20495	uncharacterized protein
PAN000354000	ygaM	4	AAF13_02905	BAB36956	b2672	CSW52_20490	putative membrane-anchored DUF883 family ribosome-binding protein
PAN000356000		2		BAB36957		CSW52_20485	hypothetical protein
PAN000358000		2		BAB36958		CSW52_20480	hypothetical protein
PAN000360000		1				CSW52_20475	hypothetical protein
PAN000361000	nrdH	4	AAF13_02900	BAB36959	b2673	CSW52_20470	hydrogen donor for NrdEF electron transport system%3B glutaredoxin-like protein
PAN000363000	nrdI	4	AAF13_02895	BAB36960	b2674	CSW52_20465	NrdEF cluster assembly flavodoxin
PAN000365000	nrdE	4	AAF13_02890	BAB36961	b2675	CSW52_20460	ribonucleoside-diphosphate reductase 2%2C alpha subunit
PAN000367000	nrdF	4	AAF13_02885	BAB36962	b2676	CSW52_20455	ribonucleoside-diphosphate reductase 2%2C beta subunit%2C ferritin-like protein
PAN000369000		1				CSW52_20450	hypothetical protein
PAN000370000	proV	4	AAF13_02880	BAB36963	b2677	CSW52_20445	glycine betaine/proline ABC transporter periplasmic binding protein
PAN000372000	proW	4	AAF13_02875	BAB36964	b2678	CSW52_20440	glycine betaine/proline ABC transporter permease
PAN000374000	proX	4	AAF13_02870	BAB36965	b2679	CSW52_20435	glycine betaine/proline ABC transporter periplasmic binding protein%3B cold shock protein
PAN000376000		3	AAF13_02865	BAB36966		CSW52_20430	hypothetical protein
PAN000378000	ygaZ	4	AAF13_02860	BAB36967	b2682	CSW52_20425	putative L-valine exporter%2C norvaline resistance protein
PAN000380000	ygaH	4	AAF13_02855	BAB36968	b2683	CSW52_20420	putative L-valine exporter%2C norvaline resistance protein
PAN000382000	mprA	4	AAF13_02850	BAB36969	b2684	CSW52_20415	transcriptional repressor of microcin B17 synthesis and multidrug efflux
PAN000384000	emrA	4	AAF13_02845	BAB36970	b2685	CSW52_20410	multidrug efflux system
PAN000386000	emrB	4	AAF13_02840	BAB36971	b2686	CSW52_20405	multidrug efflux system protein
PAN000388000	luxS	4	AAF13_02835	BAB36972	b2687	CSW52_20400	S-ribosylhomocysteine lyase
PAN000390000	micA	2		EBG00001089811	b4442		sRNA antisense regulator of ompA%2C lamB%2C ompX%2C and phoP%3B Hfq-dependent
PAN000391000	gshA	4	AAF13_02830	BAB36973	b2688	CSW52_20395	glutamate-cysteine ligase
PAN000393000	yqaA	4	AAF13_02825	BAB36974	b2689	CSW52_20390	COG1238 family inner membrane protein
PAN000395000	yqaB	4	AAF13_02820	BAB36975	b2690	CSW52_20385	fructose-1-P and 6-phosphogluconate phosphatase
PAN000397000	argQ	4	AAF13_02815	EBG00000036330	b2691	CSW52_20380	tRNA-Arg
PAN000399000		2		EBG00001089954	rna92		tRNA-Arg
PAN000400000	argZ	4	AAF13_02810	EBG00000036302	b2692	CSW52_20375	tRNA-Arg
PAN000402000		2		EBG00001089908	rna93		tRNA-Arg
PAN000403000	argY	4	AAF13_02805	EBG00000036321	b2693	CSW52_20370	tRNA-Arg
PAN000405000		2		EBG00001089942	rna94		tRNA-Arg
PAN000406000	argV	4	AAF13_02800	EBG00000036428	b2694	CSW52_20365	tRNA-Arg
PAN000408000		2		EBG00001089987	rna95		tRNA-Arg
PAN000409000	serV	4	AAF13_02795	EBG00000036404	b2695	CSW52_20360	tRNA-Ser
PAN000411000		2		EBG00001089920	rna96		tRNA-Ser
PAN000412000	csrA	4	AAF13_02790	BAB36976	b2696	CSW52_20355	pleiotropic regulatory protein for carbon source metabolism
PAN000414000	alaS	4	AAF13_02785	BAB36977	b2697	CSW52_20350	alanyl-tRNA synthetase
PAN000416000		1	AAF13_02780				hypothetical protein
PAN000417000	recX	4	AAF13_02775	BAB36978	b2698	CSW52_20345	regulatory protein for RecA
PAN000419000	recA	4	AAF13_02770	BAB36979	b2699	CSW52_20340	DNA recombination and repair protein%3B ssDNA-dependent ATPase%3B synaptase%3B ssDNA and dsDNA binding protein%3B ATP-dependent homologous DNA strand exchanger%3B recombinase A%3B LexA autocleavage cofactor
PAN000421000	pncC	4	AAF13_02765	BAB36980	b2700	CSW52_20335	nicotinamide-nucleotide amidohydrolase%3B NMN amidohydrolase
PAN000423000	mltB	4	AAF13_02760	BAB36981	b2701	CSW52_20330	membrane-bound lytic murein transglycosylase B
PAN000425000		1		BAB36982			hypothetical protein
PAN000426000	srlA	3	AAF13_02755		b2702	CSW52_20325	glucitol/sorbitol-specific enzyme IIC component of PTS
PAN000428000	srlE	3	AAF13_02750		b2703	CSW52_20320	glucitol/sorbitol-specific enzyme IIB component of PTS
PAN000430000	srlB	4	AAF13_02745	BAB36983	b2704	CSW52_20315	glucitol/sorbitol-specific enzyme IIA component of PTS
PAN000432000	srlD	4	AAF13_02740	BAB36984	b2705	CSW52_20310	sorbitol-6-phosphate dehydrogenase
PAN000434000	srlM	4	AAF13_02735	BAB36985	b2706	CSW52_20305	sorbitol%3Dresponsive srl operon transcriptional activator
PAN000436000	srlR	4	AAF13_02730	BAB36986	b2707	CSW52_20300	sorbitol-inducible srl operon transcriptional repressor
PAN000438000	srlQ	4	AAF13_02725	BAB36987	b2708	CSW52_20295	D-arabinose 5-phosphate isomerase
PAN000440000	norR	4	AAF13_02720	BAB36988	b2709	CSW52_20290	anaerobic nitric oxide reductase DNA-binding transcriptional activator
PAN000442000		2	AAF13_02715			CSW52_20285	hypothetical protein
PAN000443000	norV	2		BAB36989	b2710		anaerobic nitric oxide reductase flavorubredoxin
PAN000444000	norW	4	AAF13_02710	BAB36990	b2711	CSW52_20280	NADH:flavorubredoxin oxidoreductase
PAN000446000	hypF	4	AAF13_02705	BAB36991	b2712	CSW52_20275	carbamoyl phosphate phosphatase and NiFe hydrogenase maturation protein
PAN000448000	hydN	4	AAF13_02700	BAB36992	b2713	CSW52_20270	formate dehydrogenase-H%2C 4Fe-4S ferredoxin subunit
PAN000450000	ascG	4	AAF13_02695	BAB36993	b2714	CSW52_20265	asc operon transcriptional repressor%3B prpBC operon repressor
PAN000452000	ascF	4	AAF13_02690	BAB36994	b2715	CSW52_20260	cellobiose/arbutin/salicin-specific PTS enzymes%2C IIB and IC components
PAN000454000	ascB	4	AAF13_02685	BAB36995	b2716	CSW52_20255	cryptic 6-phospho-beta-glucosidase
PAN000456000		1	AAF13_02680				hypothetical protein
PAN000457000		1	AAF13_02675				hypothetical protein
PAN000458000		1	AAF13_02670				hypothetical protein
PAN000459000	hycI	4	AAF13_02665	BAB36996	b2717	CSW52_20250	protease involved in processing C-terminal end of HycE
PAN000461000	hycH	4	AAF13_02660	BAB36997	b2718	CSW52_20245	hydrogenase 3 maturation protein
PAN000463000	hycG	4	AAF13_02655	BAB36998	b2719	CSW52_20240	hydrogenase 3 and formate hydrogenase complex%2C HycG subunit
PAN000465000	hycF	4	AAF13_02650	BAB36999	b2720	CSW52_20235	formate hydrogenlyase complex iron-sulfur protein
PAN000467000	hycE	4	AAF13_02645	BAB37000	b2721	CSW52_20230	hydrogenase 3%2C large subunit
PAN000469000	hycD	4	AAF13_02640	BAB37001	b2722	CSW52_20225	hydrogenase 3%2C membrane subunit
PAN000471000	hycC	4	AAF13_02635	BAB37002	b2723	CSW52_20220	hydrogenase 3%2C membrane subunit
PAN000473000	hycB	4	AAF13_02630	BAB37003	b2724	CSW52_20215	hydrogenase 3%2C Fe-S subunit
PAN000475000		1	AAF13_02625				hypothetical protein
PAN000476000	hycA	4	AAF13_02620	BAB37004	b2725	CSW52_20210	regulator of the transcriptional regulator FhlA
PAN000478000	hypA	4	AAF13_02615	BAB37005	b2726	CSW52_20205	protein involved in nickel insertion into hydrogenases 3
PAN000480000	hypB	4	AAF13_02610	BAB37006	b2727	CSW52_20200	GTP hydrolase involved in nickel liganding into hydrogenases
PAN000482000	hypC	4	AAF13_02605	BAB37007	b2728	CSW52_20195	hydrogenase maturation protein
PAN000484000	hypD	4	AAF13_02600	BAB37008	b2729	CSW52_20190	hydrogenase maturation protein
PAN000486000	hypE	4	AAF13_02595	BAB37009	b2730	CSW52_20185	carbamoyl dehydratase%2C hydrogenases 1%2C2%2C3 maturation protein
PAN000488000	fhlA	4	AAF13_02590	BAB37010	b2731	CSW52_20180	formate hydrogenlyase transcriptional activator
PAN000490000	ygbA	4	AAF13_02585	BAB37011	b2732	CSW52_20175	uncharacterized protein
PAN000492000		1	AAF13_02580				hypothetical protein
PAN000493000	mutS	4	AAF13_02575	BAB37012	b2733	CSW52_20170	methyl-directed mismatch repair protein
PAN000495000	pphB	4	AAF13_02570	BAB37013	b2734	CSW52_20165	serine/threonine-specific protein phosphatase 2
PAN000497000	ygbI	2	AAF13_02565		b2735		DeoR family putative transcriptional regulator
PAN000499000	ygbJ	2	AAF13_02560		b2736		putative dehydrogenase
PAN000501000	ygbK	2	AAF13_02555		b2737		FliA-regulated DUF1537 family protein
PAN000503000	ygbL	2	AAF13_02550		b2738		putative class II aldolase
PAN000505000	ygbM	2	AAF13_02545		b2739		putative hydroxypyruvate isomerase
PAN000507000	ygbN	2	AAF13_02540		b2740		putative transporter
PAN000509000		3	AAF13_02535	BAB37014		CSW52_20160	hypothetical protein
PAN000510000		3	AAF13_02530	BAB37015		CSW52_20155	hypothetical protein
PAN000514000		3	AAF13_02525	BAB37016		CSW52_20150	hypothetical protein
PAN000516000		3	AAF13_02520	BAB37017		CSW52_20145	hypothetical protein
PAN000518000	rpoS	4	AAF13_02515	BAB37018	b2741	CSW52_20140	RNA polymerase%2C sigma S (sigma 38) factor
PAN000520000	nlpD	4	AAF13_02510	BAB37019	b2742	CSW52_20135	activator of AmiC murein hydrolase activity%2C lipoprotein
PAN000522000	pcm	4	AAF13_02505	BAB37020	b2743	CSW52_20130	L-isoaspartate protein carboxylmethyltransferase type II
PAN000524000	umpG	4	AAF13_02500	BAB37021	b2744	CSW52_20125	broad specificity 5'(3')-nucleotidase and polyphosphatase
PAN000526000	truD	4	AAF13_02495	BAB37022	b2745	CSW52_20120	tRNA(Glu) pseudouridine(13) synthase
PAN000528000	ispF	4	AAF13_02490	BAB37023	b2746	CSW52_20115	2C-methyl-D-erythritol 2%2C4-cyclodiphosphate synthase
PAN000530000	ispD	4	AAF13_02485	BAB37024	b2747	CSW52_20110	4-diphosphocytidyl-2C-methyl-D-erythritol synthase
PAN000532000	ftsB	4	AAF13_02480	BAB37025	b2748	CSW52_20105	cell division protein
PAN000534000	ygbE	4	AAF13_02475	BAB37026	b2749	CSW52_20100	DUF3561 family inner membrane protein
PAN000536000	cysC	4	AAF13_02470	BAB37027	b2750	CSW52_20095	adenosine 5'-phosphosulfate kinase
PAN000538000	cysN	4	AAF13_02465	BAB37028	b2751	CSW52_20090	sulfate adenylyltransferase%2C subunit 1
PAN000540000	cysD	4	AAF13_02460	BAB37029	b2752	CSW52_20085	sulfate adenylyltransferase%2C subunit 2
PAN000542000	iap	4	AAF13_02455	BAB37030	b2753	CSW52_20080	aminopeptidase in alkaline phosphatase isozyme conversion
PAN000544000		3	AAF13_02450	BAB37031		CSW52_20075	hypothetical protein
PAN000546000	ygbF	1			b2754		CRISPR adaptation ssRNA endonuclease
PAN000547000		3	AAF13_02445	BAB37032		CSW52_20070	hypothetical protein
PAN000549000	ygbT	1			b2755		multifunctional endonuclease Cas1%2C CRISPR adaptation protein%3B DNA repair enzyme
PAN000550000		3	AAF13_02440	BAB37033		CSW52_20065	hypothetical protein
PAN000552000		3	AAF13_02435	BAB37034		CSW52_20060	hypothetical protein
PAN000554000	casE	1			b2756		CRISPR RNA precursor cleavage enzyme%3B CRISP RNA (crRNA) containing Cascade antiviral complex protein
PAN000555000	casD	1			b2757		CRISP RNA (crRNA) containing Cascade antiviral complex protein
PAN000556000		3	AAF13_02430	BAB37035		CSW52_20055	hypothetical protein
PAN000558000	casC	1			b2758		CRISP RNA (crRNA) containing Cascade antiviral complex protein
PAN000559000	casB	1			b2759		CRISP RNA (crRNA) containing Cascade antiviral complex protein
PAN000560000		3	AAF13_02425	BAB37036		CSW52_20050	hypothetical protein
PAN000562000		3	AAF13_02420	BAB37037		CSW52_20045	hypothetical protein
PAN000564000		3	AAF13_02415	BAB37038		CSW52_20040	hypothetical protein
PAN000566000	insL1	2	AAF13_02410		b2394		IS186 transposase
PAN000567000		3	AAF13_02405	BAB37039		CSW52_20035	hypothetical protein
PAN000569000		2		EBG00001089980		CSW52_20030	hypothetical protein
PAN000571000	casA	1			b2760		CRISP RNA (crRNA) containing Cascade antiviral complex protein
PAN000572000	ygcB	1			b2761		Cascade complex anti-viral R-loop helicase-annealase Cas3
PAN000573000	sokX	1			b4701		sok-related sRNA%2C function unknown
PAN000574000	cysH	4	AAF13_02400	BAB37040	b2762	CSW52_20025	phosphoadenosine phosphosulfate reductase%3B PAPS reductase%2C thioredoxin dependent
PAN000576000	cysI	4	AAF13_02395	BAB37041	b2763	CSW52_20020	sulfite reductase%2C beta subunit%2C NAD(P)-binding%2C heme-binding
PAN000578000	cysJ	4	AAF13_02390	BAB37042	b2764	CSW52_20015	sulfite reductase%2C alpha subunit%2C flavoprotein
PAN000580000	queD	4	AAF13_02385	BAB37043	b2765	CSW52_20010	6-pyruvoyl tetrahydrobiopterin synthase (PTPS)
PAN000582000	ygcN	4	AAF13_02380	BAB37044	b2766	CSW52_20005	putative oxidoreductase
PAN000584000	ygcO	4	AAF13_02375	BAB37045	b2767	CSW52_20000	putative 4Fe-4S cluster-containing protein
PAN000586000	ygcP	4	AAF13_02370	BAB37046	b2768	CSW52_19995	putative antiterminator regulatory protein
PAN000588000		1		BAB37047			hypothetical protein
PAN000589000	ygcQ	3	AAF13_02365		b2769	CSW52_19990	putative flavoprotein
PAN000591000		1		BAB37048			hypothetical protein
PAN000592000	ygcR	4	AAF13_02360	BAB37049	b2770	CSW52_19985	putative flavoprotein
PAN000594000		1		BAB37050			hypothetical protein
PAN000595000	ygcS	4	AAF13_02355	BAB37051	b2771	CSW52_19980	putative MFS sugar transporter%3B membrane protein
PAN000597000	ygcU	4	AAF13_02350	BAB37052	b4463	CSW52_19975	putative FAD-linked oxidoreductase
PAN000599000	ygcW	4	AAF13_02345	BAB37053	b2774	CSW52_19970	putative SDR family oxidoreductase
PAN000601000	yqcE	4	AAF13_02340	BAB37054	b2775	CSW52_19965	putative MFS transporter%2C inner membrane protein
PAN000603000	ygcE	4	AAF13_02335	BAB37055	b2776	CSW52_19960	putative kinase
PAN000605000	queE	4	AAF13_02330	BAB37056	b2777	CSW52_19955	7-carboxy-7-deazaguanine synthase%3B queosine biosynthesis
PAN000607000	yqcG	2	AAF13_02325		b4682		membrane stress resistance protein
PAN000609000		1				CSW52_19950	hypothetical protein
PAN000610000		1		BAB37057			hypothetical protein
PAN000611000		2		BAB37058		CSW52_19945	hypothetical protein
PAN000613000		1		BAB37059			hypothetical protein
PAN000614000		2		BAB37060		CSW52_19940	hypothetical protein
PAN000616000		2		BAB37061		CSW52_19935	hypothetical protein
PAN000617000	ygcG	2	AAF13_02320		b2778		TPM domain protein%2C putative phosphatase
PAN000620000	eno	4	AAF13_02315	BAB37062	b2779	CSW52_19930	enolase
PAN000622000	pyrG	4	AAF13_02310	BAB37063	b2780	CSW52_19925	CTP synthetase
PAN000624000	mazG	4	AAF13_02305	BAB37064	b2781	CSW52_19920	nucleoside triphosphate pyrophosphohydrolase
PAN000626000	mazF	4	AAF13_02300	BAB37065	b2782	CSW52_19915	mRNA interferase toxin%2C antitoxin is MazE
PAN000628000	mazE	4	AAF13_02295	BAB37066	b2783	CSW52_19910	antitoxin of the ChpA-ChpR toxin-antitoxin system
PAN000630000	relA	4	AAF13_02290	BAB37067	b2784	CSW52_19905	(p)ppGpp synthetase I/GTP pyrophosphokinase
PAN000632000	rlmD	4	AAF13_02285	BAB37068	b2785	CSW52_19900	23S rRNA m(5)U1939 methyltransferase%2C SAM-dependent
PAN000634000	barA	4	AAF13_02280	BAB37069	b2786	CSW52_19895	hybrid sensory histidine kinase%2C in two-component regulatory system with UvrY
PAN000636000	gudD	4	AAF13_02275	BAB37070	b2787	CSW52_19890	D-glucarate dehydratase 1
PAN000638000	gudX	3		BAB37071	b2788	CSW52_19885	glucarate dehydratase-related protein%2C substrate unknown
PAN000640000	gudP	4	AAF13_02265	BAB37072	b2789	CSW52_19880	putative D-glucarate transporter
PAN000642000	yqcA	4	AAF13_02260	BAB37073	b2790	CSW52_19875	short-chain flavodoxin%2C FMN-binding
PAN000644000	truC	3		BAB37074	b2791	CSW52_19870	tRNA(Ile1%2CAsp) pseudouridine(65) synthase
PAN000646000	yqcC	4	AAF13_02250	BAB37075	b2792	CSW52_19865	DUF446 family protein
PAN000648000	csrB	2		EBG00001089922	b4408		CsrA-binding sRNA%2C antagonizing CsrA regulation
PAN000649000		1	AAF13_02245				hypothetical protein
PAN000650000	syd	4	AAF13_02240	BAB37076	b2793	CSW52_19860	SecY-interacting protein
PAN000652000	queF	4	AAF13_02235	BAB37077	b2794	CSW52_19855	7-cyano-7-deazaguanine reductase (NADPH-dependent)
PAN000654000	ygdH	4	AAF13_02230	BAB37078	b2795	CSW52_19850	UPF0717 family protein
PAN000656000	sdaC	4	AAF13_02225	BAB37079	b2796	CSW52_19845	putative serine transporter
PAN000658000	sdaB	4	AAF13_02220	BAB37080	b2797	CSW52_19840	L-serine dehydratase 2
PAN000660000	ygdG	4	AAF13_02215	BAB37081	b2798	CSW52_19835	Ssb-binding protein%2C misidentified as ExoIX
PAN000662000	fucO	4	AAF13_02210	BAB37082	b2799	CSW52_19830	L-1%2C2-propanediol oxidoreductase
PAN000664000	fucA	4	AAF13_02205	BAB37083	b2800	CSW52_19825	L-fuculose-1-phosphate aldolase
PAN000666000	fucP	4	AAF13_02200	BAB37084	b2801	CSW52_19820	L-fucose transporter
PAN000668000	fucI	4	AAF13_02195	BAB37085	b2802	CSW52_19815	L-fucose isomerase
PAN000670000	fucK	4	AAF13_02190	BAB37086	b2803	CSW52_19810	L-fuculokinase
PAN000672000	fucU	4	AAF13_02185	BAB37087	b2804	CSW52_19805	L-fucose mutarotase
PAN000674000	fucR	4	AAF13_02180	BAB37088	b2805	CSW52_19800	l-fucose operon activator
PAN000676000	rlmM	4	AAF13_02175	BAB37089	b2806	CSW52_19795	23S rRNA C2498 2'-O-ribose methyltransferase%2C SAM-dependent
PAN000678000	ygdD	4	AAF13_02170	BAB37090	b2807	CSW52_19790	UPF0382 family inner membrane protein
PAN000680000	gcvA	4	AAF13_02165	BAB37091	b2808	CSW52_19785	glycine cleavage system transcriptional activator%3B autorepressor
PAN000682000	gcvB	2		EBG00001089781	b4443		sRNA antisense regulator represses oppA%2C dppA%2C gltI and livJ expression%2C Hfq-dependent
PAN000683000	ygdI	4	AAF13_02160	BAB37092	b2809	CSW52_19780	DUF903 family verified lipoprotein
PAN000685000	csdA	4	AAF13_02155	BAB37093	b2810	CSW52_19775	cysteine sulfinate desulfinase
PAN000687000	csdE	4	AAF13_02150	BAB37094	b2811	CSW52_19770	CsdA-binding activator%3B Fe-S protein
PAN000689000	tcdA	4	AAF13_02145	BAB37095	b2812	CSW52_19765	tRNA threonylcarbamoyladenosine dehydratase%3B sulfur acceptor for CsdA
PAN000691000	mltA	4	AAF13_02140	BAB37096	b2813	CSW52_19760	membrane-bound lytic murein transglycosylase A
PAN000693000		1				CSW52_19755	hypothetical protein
PAN000694000	metZ	4	AAF13_02135	EBG00001089825	b2814	CSW52_19750	tRNA-Met
PAN000696000		4	AAF13_02130	EBG00000036425	rna100	CSW52_19745	tRNA-Met
PAN000697000	metW	4	AAF13_02125	EBG00001089912	b2815	CSW52_19740	tRNA-Met
PAN000699000		4	AAF13_26255	EBG00000036313	rna101	CSW52_17670	tRNA-Met
PAN000700000	metV	2		EBG00001089807	b2816		tRNA-Met
PAN000702000		2		EBG00000036303	rna102		tRNA-Met
PAN000703000	amiC	4	AAF13_02120	BAB37097	b2817	CSW52_19735	N-acetylmuramoyl-L-alanine amidase
PAN000705000	argA	4	AAF13_02115	BAB37098	b2818	CSW52_19730	amino acid N-acetyltransferase and inactive acetylglutamate kinase
PAN000707000	recD	4	AAF13_02110	BAB37099	b2819	CSW52_19725	exonuclease V (RecBCD complex)%2C alpha chain
PAN000709000	recB	4	AAF13_02105	BAB37100	b2820	CSW52_19720	exonuclease V (RecBCD complex)%2C beta subunit
PAN000711000	ptrA	4	AAF13_02100	BAB37101	b2821	CSW52_19715	protease III
PAN000713000	recC	4	AAF13_02095	BAB37102	b2822	CSW52_19710	exonuclease V (RecBCD complex)%2C gamma chain
PAN000715000	ppdC	4	AAF13_02090	BAB37103	b2823	CSW52_19705	putative prepilin peptidase-dependent protein
PAN000717000	ygdB	4	AAF13_02085	BAB37104	b2824	CSW52_19700	DUF2509 family protein
PAN000719000	ppdB	4	AAF13_02080	BAB37105	b2825	CSW52_19695	putative prepilin peptidase-dependent protein
PAN000721000	ppdA	4	AAF13_02075	BAB37106	b2826	CSW52_19690	putative prepilin peptidase-dependent protein
PAN000723000	thyA	4	AAF13_02070	BAB37107	b2827	CSW52_19685	thymidylate synthetase
PAN000725000	lgt	4	AAF13_02065	BAB37108	b2828	CSW52_19680	phosphatidylglycerol-prolipoprotein diacylglyceryl transferase
PAN000727000	ptsP	4	AAF13_02060	BAB37109	b2829	CSW52_19675	PEP-protein phosphotransferase enzyme I%3B GAF domain containing protein
PAN000729000	rppH	4	AAF13_02055	BAB37110	b2830	CSW52_19670	RNA pyrophosphohydrolase
PAN000731000		1	AAF13_02050				hypothetical protein
PAN000732000		1	AAF13_02045				hypothetical protein
PAN000733000	mutH	4	AAF13_02040	BAB37111	b2831	CSW52_19665	methyl-directed mismatch repair protein
PAN000735000	ygdQ	4	AAF13_02035	BAB37112	b2832	CSW52_19660	UPF0053 family inner membrane protein
PAN000737000	ygdR	4	AAF13_02030	BAB37113	b2833	CSW52_19655	DUF903 family verified lipoprotein
PAN000739000	tas	4	AAF13_02025	BAB37114	b2834	CSW52_19650	putative NADP(H)-dependent aldo-keto reductase
PAN000741000	lplT	4	AAF13_02020	BAB37115	b2835	CSW52_19645	lysophospholipid transporter
PAN000743000	aas	4	AAF13_02015	BAB37116	b2836	CSW52_19640	fused 2-acylglycerophospho-ethanolamine acyl transferase/acyl-acyl carrier protein synthetase
PAN000745000	omrA	2		EBG00001089879	b4444		sRNA antisense regulator downregulates OM proteins and curli%3B positively regulated by OmpR/EnvZ%2C Hfq-dependent
PAN000746000	omrB	2		EBG00001089770	b4445		sRNA antisense regulator downregulates OM proteins and curli%3B positively regulated by OmpR/EnvZ%2C Hfq-dependent
PAN000747000	galR	4	AAF13_02010	BAB37117	b2837	CSW52_19635	galactose-inducible d-galactose regulon transcriptional repressor%3B autorepressor
PAN000749000	lysA	4	AAF13_02005	BAB37118	b2838	CSW52_19630	diaminopimelate decarboxylase%2C PLP-binding
PAN000751000	lysR	4	AAF13_02000	BAB37119	b2839	CSW52_19625	transcriptional activator of lysA%3B autorepressor
PAN000753000	ygeA	4	AAF13_01995	BAB37120	b2840	CSW52_19620	Asp/Glu_racemase family protein
PAN000755000	araE	4	AAF13_01990	BAB37121	b2841	CSW52_19615	arabinose transporter
PAN000757000	kduD	4	AAF13_01985	BAB37122	b2842	CSW52_19610	2-dehydro-3-deoxy-D-gluconate 5-dehydrogenase%3B KDG oxidoreductase%3B 20-ketosteroid reductase
PAN000759000	kduI	4	AAF13_01980	BAB37123	b2843	CSW52_19605	hexuronate isomerase
PAN000761000	yqeF	4	AAF13_01975	BAB37124	b2844	CSW52_19600	short chain acyltransferase
PAN000763000	yqeG	4	AAF13_01970	BAB37125	b2845	CSW52_19595	putative transporter
PAN000765000	yqeH	2		BAB37126	b2846		putative LuxR family transcriptional regulator
PAN000766000		2	AAF13_01965			CSW52_19590	hypothetical protein
PAN000767000	yqeI	4	AAF13_01960	BAB37127	b2847	CSW52_19585	putative transcriptional regulator
PAN000769000	yqeJ	4	AAF13_01955	BAB37128	b2848	CSW52_19580	uncharacterized protein
PAN000771000	yqeL	2			b4683	CSW52_19575	uncharacterized protein
PAN000773000	yqeK	4	AAF13_01950	BAB37129	b2849	CSW52_19570	uncharacterized protein
PAN000775000		1				CSW52_19565	hypothetical protein
PAN000776000		1				CSW52_19560	hypothetical protein
PAN000777000		3	AAF13_01945	BAB37130		CSW52_19555	hypothetical protein
PAN000779000	ygeG	4	AAF13_01940	BAB37131	b2851	CSW52_19550	SycD-like chaperone family TPR-repeat-containing protein
PAN000781000		1				CSW52_19545	hypothetical protein
PAN000782000	ygeH	4	AAF13_01935	BAB37132	b2852	CSW52_19540	putative transcriptional regulator
PAN000784000	ygeI	4	AAF13_01930	BAB37133	b2853	CSW52_19535	uncharacterized protein
PAN000786000		2		BAB37134		CSW52_19530	hypothetical protein
PAN000787000		1	AAF13_01925				hypothetical protein
PAN000789000		1	AAF13_01920				hypothetical protein
PAN000790000		2		BAB37135		CSW52_19525	hypothetical protein
PAN000792000		1	AAF13_01915				hypothetical protein
PAN000793000		3	AAF13_01910	BAB37136		CSW52_19520	hypothetical protein
PAN000795000		2		BAB37137		CSW52_19515	hypothetical protein
PAN000797000		1	AAF13_01900				hypothetical protein
PAN000798000		2		BAB37138		CSW52_19510	hypothetical protein
PAN000800000		3	AAF13_01895	BAB37139		CSW52_19505	hypothetical protein
PAN000803000		1	AAF13_01890				hypothetical protein
PAN000804000		2		BAB37140		CSW52_19500	hypothetical protein
PAN000806000		2		BAB37141		CSW52_19495	hypothetical protein
PAN000808000		2		BAB37142		CSW52_19490	hypothetical protein
PAN000810000		1				CSW52_19485	hypothetical protein
PAN000811000		3	AAF13_01875	BAB37143		CSW52_19480	hypothetical protein
PAN000813000		2	AAF13_01870			CSW52_19475	hypothetical protein
PAN000814000		1				CSW52_19470	hypothetical protein
PAN000815000		1		BAB37144			hypothetical protein
PAN000816000		1				CSW52_19465	hypothetical protein
PAN000817000		1		BAB37145			hypothetical protein
PAN000818000		2	AAF13_01850			CSW52_19460	hypothetical protein
PAN000819000		1		BAB37146			hypothetical protein
PAN000820000		3	AAF13_01845	BAB37147		CSW52_19455	hypothetical protein
PAN000822000		3	AAF13_01840	BAB37148		CSW52_19450	hypothetical protein
PAN000824000		2		BAB37149		CSW52_19445	hypothetical protein
PAN000826000		2		BAB37150		CSW52_19440	hypothetical protein
PAN000828000		2		BAB37151		CSW52_19435	hypothetical protein
PAN000830000		1		BAB37152			hypothetical protein
PAN000831000		1				CSW52_19430	hypothetical protein
PAN000832000		2		BAB37153		CSW52_19425	hypothetical protein
PAN000834000		2		BAB37154		CSW52_19420	hypothetical protein
PAN000836000		2		BAB37155		CSW52_19415	hypothetical protein
PAN000838000		2		BAB37156		CSW52_19410	hypothetical protein
PAN000840000		2		BAB37157		CSW52_19405	hypothetical protein
PAN000842000		2		BAB37158		CSW52_19400	hypothetical protein
PAN000844000		1		BAB37159			hypothetical protein
PAN000845000		2	AAF13_01825			CSW52_19395	hypothetical protein
PAN000846000		1	AAF13_01885				hypothetical protein
PAN000847000		1	AAF13_01880				hypothetical protein
PAN000850000		1	AAF13_01865				hypothetical protein
PAN000851000		1	AAF13_01860				hypothetical protein
PAN000852000		1	AAF13_01855				hypothetical protein
PAN000856000		1	AAF13_01835				hypothetical protein
PAN000857000		1	AAF13_01830				hypothetical protein
PAN000859000	insD1	2		BAB34987	b2860		IS2 transposase TnpB
PAN000860000	insC1	1			b2861		IS2 repressor TnpA
PAN000861000		1		BAB37160			hypothetical protein
PAN000862000	glyU	4	AAF13_01820	EBG00000036392	b2864	CSW52_19390	tRNA-Gly
PAN000864000		2		EBG00001089915	rna105		tRNA-Gly
PAN000865000	ygeR	4	AAF13_01815	BAB37161	b2865	CSW52_19385	LysM domain-containing M23 family putative peptidase%3B septation lipoprotein
PAN000867000		1				CSW52_19380	hypothetical protein
PAN000868000	xdhA	4	AAF13_01810	BAB37162	b2866	CSW52_19375	xanthine dehydrogenase%2C molybdenum binding subunit
PAN000870000	xdhB	4	AAF13_01805	BAB37163	b2867	CSW52_19370	xanthine dehydrogenase%2C FAD-binding subunit
PAN000872000	xdhC	4	AAF13_01800	BAB37164	b2868	CSW52_19365	xanthine dehydrogenase%2C Fe-S binding subunit
PAN000874000	ygeV	4	AAF13_01795	BAB37165	b2869	CSW52_19360	putative sigma-54-interacting transcriptional activator
PAN000876000	ygeW	4	AAF13_01790	BAB37166	b2870	CSW52_19355	putative carbamoyltransferase
PAN000878000	ygeX	4	AAF13_01785	BAB37167	b2871	CSW52_19350	2%2C3-diaminopropionate ammonia lyase%2C PLP-dependent
PAN000880000	ygeY	4	AAF13_01780	BAB37168	b2872	CSW52_19345	putative peptidase
PAN000882000	hyuA	4	AAF13_01775	BAB37169	b2873	CSW52_19340	D-stereospecific phenylhydantoinase
PAN000884000	yqeA	4	AAF13_01770	BAB37170	b2874	CSW52_19335	putative amino acid kinase
PAN000886000	yqeB	4	AAF13_01765	BAB37171	b2875	CSW52_19325	XdhC-CoxI family protein with NAD(P)-binding Rossman fold
PAN000888000	insI1	4	AAF13_06680	BAB36070	b1404	CSW52_19330	IS30 transposase
PAN000889000	yqeC	4	AAF13_01760	BAB37172	b2876	CSW52_19320	putative selenium-dependent hydroxylase accessory protein
PAN000891000	mocA	4	AAF13_01755	BAB37173	b2877	CSW52_19315	CTP:molybdopterin cytidylyltransferase
PAN000893000	ygfK	4	AAF13_01750	BAB37174	b2878	CSW52_19310	putative Fe-S subunit oxidoreductase subunit
PAN000895000	ssnA	4	AAF13_01745	BAB37175	b2879	CSW52_19305	putative chlorohydrolase/aminohydrolase
PAN000897000	ygfM	4	AAF13_01740	BAB37176	b2880	CSW52_19300	putative oxidoreductase
PAN000899000	xdhD	4	AAF13_01735	BAB37177	b2881	CSW52_19295	putative hypoxanthine oxidase%2C molybdopterin-binding/Fe-S binding
PAN000901000	xanQ	4	AAF13_01730	BAB37178	b2882	CSW52_19290	xanthine permease
PAN000903000	guaD	4	AAF13_01725	BAB37179	b2883	CSW52_19285	guanine deaminase
PAN000905000	ghxQ	4	AAF13_01720	BAB37180	b4464	CSW52_19280	guanine/hypoxanthine permease%2C high affinity%3B guanine/hypoxanthine:H+ symporter
PAN000907000	ygfS	4	AAF13_01715	BAB37181	b2886	CSW52_19275	putative 4Fe-4S ferredoxin-type oxidoreductase subunit
PAN000909000	ygfT	4	AAF13_01710	BAB37182	b2887	CSW52_19270	putative oxidoreductase%2C Fe-S subunit/nucleotide-binding subunit
PAN000911000		1				CSW52_19265	hypothetical protein
PAN000912000	uacT	4	AAF13_01700	BAB37183	b2888	CSW52_19260	uric acid permease
PAN000914000	yqfG	3	AAF13_01695		b4684	CSW52_19255	uncharacterized protein
PAN000916000	idi	4	AAF13_01690	BAB37184	b2889	CSW52_19250	isopentenyl diphosphate isomerase
PAN000918000	lysS	4	AAF13_01685	BAB37185	b2890	CSW52_19245	lysine tRNA synthetase%2C constitutive
PAN000920000	prfB	4	AAF13_01680	BAB37186	b2891	CSW52_19240	peptide chain release factor RF-2
PAN000922000	recJ	4	AAF13_01675	BAB37187	b2892	CSW52_19235	ssDNA exonuclease%2C 5' --> 3'-specific
PAN000924000	dsbC	4	AAF13_01670	BAB37188	b2893	CSW52_19230	protein disulfide isomerase II
PAN000926000	xerD	4	AAF13_01665	BAB37189	b2894	CSW52_19225	site-specific tyrosine recombinase
PAN000928000	fldB	4	AAF13_01660	BAB37190	b2895	CSW52_19220	flavodoxin 2
PAN000930000	cptA	4	AAF13_01655	BAB37191	b2896	CSW52_19215	toxin of CptAB toxin-antitoxin pair
PAN000932000	sdhE	4	AAF13_01650	BAB37192	b2897	CSW52_19210	flavinator of succinate dehydrogenase%3B antitoxin of CptAB toxin-antitoxin pair
PAN000934000	ygfZ	4	AAF13_01645	BAB37193	b2898	CSW52_19205	iron-sulfur cluster repair protein%2C plumbagin resistance
PAN000936000	yqfA	4	AAF13_01640	BAB37194	b2899	CSW52_19200	hemolysin III family HylIII inner membrane protein
PAN000938000	yqfB	4	AAF13_01635	BAB37195	b2900	CSW52_19195	UPF0267 family protein
PAN000940000	bglA	4	AAF13_01630	BAB37196	b2901	CSW52_19190	6-phospho-beta-glucosidase A
PAN000942000	ygfF	2	AAF13_01625		b2902		putative NAD(P)-dependent oxidoreductase
PAN000944000	gcvP	4	AAF13_01620	BAB37197	b2903	CSW52_19185	glycine decarboxylase%2C PLP-dependent%2C subunit P of glycine cleavage complex
PAN000946000	gcvH	4	AAF13_01615	BAB37198	b2904	CSW52_19180	glycine cleavage complex lipoylprotein
PAN000948000	gcvT	4	AAF13_01610	BAB37199	b2905	CSW52_19175	aminomethyltransferase%2C tetrahydrofolate-dependent%2C subunit (T protein) of glycine cleavage complex
PAN000950000	ubiI	4	AAF13_01605	BAB37200	b2906	CSW52_19170	2-octaprenylphenol hydroxylase%2C FAD-dependent
PAN000952000	ubiH	4	AAF13_01600	BAB37201	b2907	CSW52_19165	2-octaprenyl-6-methoxyphenol hydroxylase%2C FAD/NAD(P)-binding
PAN000954000	pepP	4	AAF13_01595	BAB37202	b2908	CSW52_19160	proline aminopeptidase P II
PAN000956000	ygfB	4	AAF13_01590	BAB37203	b2909	CSW52_19155	UPF0149 family protein
PAN000958000		1				CSW52_19150	hypothetical protein
PAN000959000	zapA	4	AAF13_01585	BAB37204	b2910	CSW52_19145	FtsZ stabilizer
PAN000961000	ssrS	3		EBG00001089988	b2911	CSW52_19140	6S RNA inhibits RNA polymerase promoter binding
PAN000963000	fau	4	AAF13_01580	BAB37205	b2912	CSW52_19135	5-formyltetrahydrofolate cyclo-ligase family protein
PAN000965000	sibC	3	AAF13_26690	EBG00001090009	b4446		sRNA antisense regulator of toxic IbsC protein
PAN000966000		2	AAF13_26685	EBG00001090008			hypothetical protein
PAN000967000		1				CSW52_19130	hypothetical protein
PAN000968000		2		BAB37206		CSW52_19125	hypothetical protein
PAN000972000	ibsC	2			b4665	CSW52_19120	toxic membrane protein
PAN000974000	serA	4	AAF13_01570	BAB37207	b2913	CSW52_19115	D-3-phosphoglycerate dehydrogenase
PAN000976000	rpiA	4	AAF13_01565	BAB37208	b2914	CSW52_19110	ribose 5-phosphate isomerase%2C constitutive
PAN000978000		1				CSW52_19105	hypothetical protein
PAN000979000	argP	4	AAF13_01560	BAB37209	b2916	CSW52_19100	transcriptional regulator for arginine transport and DNA replication genes%3B replication initiation inhibitor
PAN000981000	scpA	3		BAB37210	b2917	CSW52_19095	methylmalonyl-CoA mutase
PAN000983000	argK	4	AAF13_01550	BAB37211	b2918	CSW52_19090	membrane ATPase/protein kinase
PAN000985000	scpB	4	AAF13_01545	BAB37212	b2919	CSW52_19085	methylmalonyl-CoA decarboxylase%2C biotin-independent
PAN000987000	scpC	4	AAF13_01540	BAB37213	b2920	CSW52_19080	propionyl-CoA:succinate CoA transferase
PAN000989000		2		BAB37214		CSW52_19075	hypothetical protein
PAN000991000	ygfI	2	AAF13_01535		b2921		putative DNA-binding transcriptional regulator
PAN000993000		2		BAB37215		CSW52_19070	hypothetical protein
PAN000995000	yggE	4	AAF13_01530	BAB37216	b2922	CSW52_19065	oxidative stress defense protein
PAN000997000	argO	4	AAF13_01525	BAB37217	b2923	CSW52_19060	arginine transporter
PAN000999000	mscS	4	AAF13_01520	BAB37218	b2924	CSW52_19055	mechanosensitive channel protein%2C small conductance
PAN001001000		2	AAF13_01515			CSW52_19050	hypothetical protein
PAN001002000	fbaA	4	AAF13_01510	BAB37219	b2925	CSW52_19045	fructose-bisphosphate aldolase%2C class II
PAN001004000	pgk	4	AAF13_01505	BAB37220	b2926	CSW52_19040	phosphoglycerate kinase
PAN001006000	epd	4	AAF13_01500	BAB37221	b2927	CSW52_19035	D-erythrose 4-phosphate dehydrogenase
PAN001008000		1				CSW52_19030	hypothetical protein
PAN001009000		3	AAF13_01495	BAB37222		CSW52_19025	hypothetical protein
PAN001011000		3	AAF13_01490	BAB37223		CSW52_19020	hypothetical protein
PAN001013000		3	AAF13_01485	BAB37224		CSW52_19015	hypothetical protein
PAN001015000		3	AAF13_01480	BAB37225		CSW52_19010	hypothetical protein
PAN001017000		3	AAF13_01475	BAB37226		CSW52_19005	hypothetical protein
PAN001019000	yggC	4	AAF13_01470	BAB37227	b2928	CSW52_19000	putative PanK family P-loop kinase
PAN001022000	yggD	4	AAF13_01465	BAB37228	b2929	CSW52_18995	MtlR family putative transcriptional repressor
PAN001024000	yggF	4	AAF13_01460	BAB37229	b2930	CSW52_18990	fructose 1%2C6 bisphosphatase isozyme
PAN001026000	yggP	4	AAF13_01455	BAB37230	b4465	CSW52_18985	putative Zn-binding dehydrogenase
PAN001028000	cmtA	4	AAF13_01450	BAB37231	b2933	CSW52_18980	putative mannitol-specific PTS IIB and IIC components
PAN001030000	cmtB	4	AAF13_01445	BAB37232	b2934	CSW52_18975	putative mannitol-specific enzyme IIA component of PTS
PAN001032000	tktA	4	AAF13_01440	BAB37233	b2935	CSW52_18970	transketolase 1%2C thiamine triphosphate-binding
PAN001034000	loiP	4	AAF13_01435	BAB37234	b2936	CSW52_18965	Phe-Phe periplasmic metalloprotease%2C OM lipoprotein%3B low salt-inducible%3B Era-binding heat shock protein
PAN001036000	speB	4	AAF13_01430	BAB37235	b2937	CSW52_18960	agmatinase
PAN001038000		3	AAF13_01425	BAB37236		CSW52_18955	hypothetical protein
PAN001040000	speA	4	AAF13_01420	BAB37237	b2938	CSW52_18950	biosynthetic arginine decarboxylase%2C PLP-binding
PAN001042000	yqgB	4	AAF13_01415	BAB37238	b2939	CSW52_18945	uncharacterized protein
PAN001044000	yqgC	4	AAF13_01410	BAB37239	b2940	CSW52_18940	uncharacterized protein
PAN001046000		3	AAF13_01405	BAB37240		CSW52_18935	hypothetical protein
PAN001048000	metK	4	AAF13_01400	BAB37241	b2942	CSW52_18930	S-adenosylmethionine synthetase
PAN001050000	galP	4	AAF13_01395	BAB37242	b2943	CSW52_18925	D-galactose transporter
PAN001052000	yggI	4	AAF13_01390	BAB37243	b2944	CSW52_18920	Zn-dependent metalloprotease-related protein
PAN001054000	endA	4	AAF13_01385	BAB37244	b2945	CSW52_18915	DNA-specific endonuclease I
PAN001056000	rsmE	4	AAF13_01380	BAB37245	b2946	CSW52_18910	16S rRNA m(3)U1498 methyltransferase%2C SAM-dependent
PAN001058000	gshB	4	AAF13_01375	BAB37246	b2947	CSW52_18905	glutathione synthetase
PAN001060000	yqgE	4	AAF13_01370	BAB37247	b2948	CSW52_18900	uncharacterized protein
PAN001062000	yqgF	4	AAF13_01365	BAB37248	b2949	CSW52_18895	putative Holliday junction resolvase
PAN001064000	yggR	4	AAF13_01360	BAB37249	b2950	CSW52_18890	putative PilT family AAA+ ATPase
PAN001066000	yggS	4	AAF13_01355	BAB37250	b2951	CSW52_18885	UPF0001 family protein%2C PLP-binding
PAN001068000	yggT	4	AAF13_01350	BAB37251	b2952	CSW52_18880	putative inner membrane protein%3B compensates for loss in K+ uptake
PAN001070000	yggU	4	AAF13_01345	BAB37252	b2953	CSW52_18875	UPF0235 family protein
PAN001072000	rdgB	4	AAF13_01340	BAB37253	b2954	CSW52_18870	dITP/XTP pyrophosphatase
PAN001074000	yggW	4	AAF13_01335	BAB37254	b2955	CSW52_18865	HemN family putative oxidoreductase
PAN001076000	yggM	4	AAF13_01330	BAB37255	b2956	CSW52_18860	DUF1202 family putative secreted protein
PAN001078000	ansB	4	AAF13_01325	BAB37256	b2957	CSW52_18855	periplasmic L-asparaginase 2
PAN001080000	yggN	4	AAF13_01320	BAB37257	b2958	CSW52_18850	DUF2884 family putative periplasmic protein
PAN001082000		1	AAF13_01315				hypothetical protein
PAN001083000	yggL	4	AAF13_01310	BAB37258	b2959	CSW52_18845	DUF469 family protein
PAN001085000	trmI	4	AAF13_01305	BAB37259	b2960	CSW52_18840	tRNA m(7)G46 methyltransferase%2C SAM-dependent
PAN001087000		1				CSW52_18835	hypothetical protein
PAN001088000	mutY	4	AAF13_01300	BAB37260	b2961	CSW52_18830	adenine DNA glycosylase
PAN001090000	yggX	4	AAF13_01295	BAB37261	b2962	CSW52_18825	oxidative damage protective factor for iron-sulfur proteins
PAN001092000	mltC	4	AAF13_01290	BAB37262	b2963	CSW52_18820	membrane-bound lytic murein transglycosylase C
PAN001094000	nupG	4	AAF13_01285	BAB37263	b2964	CSW52_18815	nucleoside transporter
PAN001096000	speC	4	AAF13_01280	BAB37264	b2965	CSW52_18810	ornithine decarboxylase%2C constitutive
PAN001098000		1				CSW52_18805	hypothetical protein
PAN001099000	yqgA	4	AAF13_01275	BAB37265	b2966	CSW52_18800	DUF554 family putative inner membrane protein
PAN001101000	pheV	4	AAF13_01270	EBG00001090004	b2967	CSW52_18795	tRNA-Phe
PAN001104000		4	AAF13_20490	EBG00000036374	rna108	CSW52_11595	tRNA-Phe
PAN001105000		3	AAF13_01265	BAB37266		CSW52_18790	hypothetical protein
PAN001106000	insA	2	AAF13_01260		b1894		IS1 repressor TnpA
PAN001107000		1	AAF13_01255				hypothetical protein
PAN001108000		1	AAF13_01250				hypothetical protein
PAN001109000		1	AAF13_01245				hypothetical protein
PAN001110000		1	AAF13_01240				hypothetical protein
PAN001111000		1	AAF13_01235				hypothetical protein
PAN001112000		1	AAF13_01230				hypothetical protein
PAN001113000		1	AAF13_01225				hypothetical protein
PAN001114000		1	AAF13_01220				hypothetical protein
PAN001115000		1	AAF13_01215				hypothetical protein
PAN001116000		1	AAF13_01210				hypothetical protein
PAN001117000		1	AAF13_01205				hypothetical protein
PAN001118000	insI1	3	AAF13_01200		b4284	CSW52_18670	IS30 transposase
PAN001119000		1	AAF13_01195				hypothetical protein
PAN001120000		1	AAF13_01190				hypothetical protein
PAN001121000		1	AAF13_01185				hypothetical protein
PAN001122000		1	AAF13_01180				hypothetical protein
PAN001123000		3	AAF13_01175	BAB35239		CSW52_02345	hypothetical protein
PAN001124000		1	AAF13_01170				hypothetical protein
PAN001125000		1	AAF13_01165				hypothetical protein
PAN001128000		1	AAF13_01145				hypothetical protein
PAN001129000		1	AAF13_01140				hypothetical protein
PAN001130000		1	AAF13_01135				hypothetical protein
PAN001131000		1	AAF13_01130				hypothetical protein
PAN001132000		1	AAF13_01125				hypothetical protein
PAN001133000		1	AAF13_01120				hypothetical protein
PAN001134000		1	AAF13_01115				hypothetical protein
PAN001135000		1	AAF13_01110				hypothetical protein
PAN001136000		1	AAF13_01105				hypothetical protein
PAN001137000		1	AAF13_01100				hypothetical protein
PAN001138000		1	AAF13_01095				hypothetical protein
PAN001139000		1	AAF13_01090				hypothetical protein
PAN001140000		1	AAF13_01085				hypothetical protein
PAN001141000		1	AAF13_01080				hypothetical protein
PAN001142000		1	AAF13_01075				hypothetical protein
PAN001143000		1	AAF13_01070				hypothetical protein
PAN001144000		1	AAF13_01065				hypothetical protein
PAN001145000		1	AAF13_01060				hypothetical protein
PAN001146000		1	AAF13_01055				hypothetical protein
PAN001147000		1	AAF13_01050				hypothetical protein
PAN001148000		1	AAF13_01045				hypothetical protein
PAN001149000		1	AAF13_01040				hypothetical protein
PAN001150000		1	AAF13_01035				hypothetical protein
PAN001151000		1	AAF13_01030				hypothetical protein
PAN001152000		1	AAF13_01025				hypothetical protein
PAN001153000		1	AAF13_01020				hypothetical protein
PAN001154000		1	AAF13_01015				hypothetical protein
PAN001155000		1	AAF13_01005				hypothetical protein
PAN001156000		1	AAF13_01000				hypothetical protein
PAN001157000		1	AAF13_00995				hypothetical protein
PAN001158000		1	AAF13_00990				hypothetical protein
PAN001161000		1	AAF13_00975				hypothetical protein
PAN001162000		1	AAF13_00970				hypothetical protein
PAN001163000		1	AAF13_00965				hypothetical protein
PAN001164000		1	AAF13_00960				hypothetical protein
PAN001165000		1	AAF13_00955				hypothetical protein
PAN001166000		1	AAF13_00950				hypothetical protein
PAN001167000		1	AAF13_00945				hypothetical protein
PAN001170000		1	AAF13_00930				hypothetical protein
PAN001171000		1	AAF13_00925				hypothetical protein
PAN001172000		1	AAF13_00920				hypothetical protein
PAN001173000		1	AAF13_00915				hypothetical protein
PAN001174000		1	AAF13_00910				hypothetical protein
PAN001175000		1	AAF13_00905				hypothetical protein
PAN001176000		1	AAF13_00900				hypothetical protein
PAN001177000		1	AAF13_00895				hypothetical protein
PAN001178000		1	AAF13_00890				hypothetical protein
PAN001179000		1	AAF13_00885				hypothetical protein
PAN001180000	flu	2	AAF13_00880		b2000		CP4-44 prophage%3B antigen 43 (Ag43) phase-variable biofilm formation autotransporter
PAN001181000		1	AAF13_00875				hypothetical protein
PAN001182000		1	AAF13_00870				hypothetical protein
PAN001183000		1	AAF13_00865				hypothetical protein
PAN001184000		1	AAF13_00860				hypothetical protein
PAN001185000		1	AAF13_00855				hypothetical protein
PAN001186000		1	AAF13_00850				hypothetical protein
PAN001187000		1	AAF13_00845				hypothetical protein
PAN001188000		1	AAF13_00840				hypothetical protein
PAN001190000		1	AAF13_00830				hypothetical protein
PAN001191000		1	AAF13_00825				hypothetical protein
PAN001194000		2		BAB37267		CSW52_18785	hypothetical protein
PAN001196000		1		BAB37268			hypothetical protein
PAN001197000		1				CSW52_18780	hypothetical protein
PAN001198000		2		BAB37269		CSW52_18775	hypothetical protein
PAN001200000		2		BAB37270		CSW52_18770	hypothetical protein
PAN001202000		2		BAB37271		CSW52_18765	hypothetical protein
PAN001204000		2		BAB37272		CSW52_18760	hypothetical protein
PAN001206000		2		BAB37273		CSW52_18755	hypothetical protein
PAN001208000		2		BAB37274		CSW52_18750	hypothetical protein
PAN001210000		2		BAB37275		CSW52_18745	hypothetical protein
PAN001212000		1				CSW52_18740	hypothetical protein
PAN001213000		1		BAB37276			hypothetical protein
PAN001214000		1		BAB37277			hypothetical protein
PAN001215000		1				CSW52_18735	hypothetical protein
PAN001216000		2		BAB37278		CSW52_18730	hypothetical protein
PAN001218000		2		BAB37279		CSW52_18725	hypothetical protein
PAN001220000		2		BAB37280		CSW52_18720	hypothetical protein
PAN001222000		2		BAB37281		CSW52_18715	hypothetical protein
PAN001224000		2		BAB37282		CSW52_18710	hypothetical protein
PAN001226000		1		BAB37283			hypothetical protein
PAN001227000		1				CSW52_18705	hypothetical protein
PAN001228000		1		BAB37284			hypothetical protein
PAN001229000		2		BAB35648		CSW52_18700	hypothetical protein
PAN001230000		2	AAF13_20560			CSW52_18695	hypothetical protein
PAN001231000		1		BAB37285			hypothetical protein
PAN001232000		1		BAB37286			hypothetical protein
PAN001233000		1		BAB37287			hypothetical protein
PAN001234000		1		BAB37288			hypothetical protein
PAN001235000		1		BAB37289			hypothetical protein
PAN001236000		1		BAB37290			hypothetical protein
PAN001237000		3	AAF13_19600	BAB37291		CSW52_18690	hypothetical protein
PAN001239000		3	AAF13_19605	BAB37292		CSW52_18685	hypothetical protein
PAN001241000		1				CSW52_18680	hypothetical protein
PAN001242000		1		BAB37293			hypothetical protein
PAN001243000		2		BAB37294		CSW52_18675	hypothetical protein
PAN001244000		1		EBG00001089790			hypothetical protein
PAN001246000	pitB	4	AAF13_00645	BAB37295	b2987	CSW52_18645	phosphate transporter
PAN001248000	yghQ	3	AAF13_00665		b2983	CSW52_18665	putative inner membrane polysaccharide flippase
PAN001249000	yghD	2	AAF13_00820		b2968		putative membrane-anchored secretion pathway M-type protein
PAN001251000		1	AAF13_00815				hypothetical protein
PAN001252000		1	AAF13_00810				hypothetical protein
PAN001253000		1	AAF13_00805				hypothetical protein
PAN001254000		1	AAF13_00800				hypothetical protein
PAN001255000		1	AAF13_00795				hypothetical protein
PAN001256000		1	AAF13_00790				hypothetical protein
PAN001257000		1	AAF13_00785				hypothetical protein
PAN001258000		1	AAF13_00780				hypothetical protein
PAN001259000		1	AAF13_00775				hypothetical protein
PAN001260000		1	AAF13_00770				hypothetical protein
PAN001261000	yghG	2	AAF13_00765		b2971		secretin (GspDbeta) OM localization lipoprotein pilotin
PAN001263000	pppA	2	AAF13_00760		b2972		bifunctional prepilin leader peptidase/ methylase
PAN001265000	sslE	2	AAF13_00755		b4466		putative secreted and surface-associated lipoprotein mucinase
PAN001267000		1	AAF13_00750				hypothetical protein
PAN001268000	glcA	2	AAF13_00745		b2975		glycolate transporter
PAN001270000	glcB	2	AAF13_00740		b2976		malate synthase G
PAN001272000	glcG	2	AAF13_00735		b2977		DUF336 family protein
PAN001274000	glcF	2	AAF13_00730		b4467		glycolate oxidase 4Fe-4S iron-sulfur cluster subunit
PAN001276000	glcE	2	AAF13_00725		b4468		glycolate oxidase FAD binding subunit
PAN001278000	glcD	2	AAF13_00720		b2979		glycolate oxidase subunit%2C FAD-linked
PAN001280000	glcC	2	AAF13_00715		b2980		glycolate-inducible glc operon transcriptional repressor%3B autorepressor
PAN001282000		1	AAF13_00710				hypothetical protein
PAN001283000		1	AAF13_00705				hypothetical protein
PAN001284000		1	AAF13_00700				hypothetical protein
PAN001285000		1	AAF13_00695				hypothetical protein
PAN001286000		1	AAF13_00690				hypothetical protein
PAN001287000		1	AAF13_00685				hypothetical protein
PAN001288000		1	AAF13_00680				hypothetical protein
PAN001289000		1	AAF13_00675				hypothetical protein
PAN001290000		1	AAF13_00670				hypothetical protein
PAN001292000	insH1	2	AAF13_12865		b2982		IS5 transposase and trans-activator
PAN001294000	yghR	3	AAF13_00660		b2984	CSW52_18660	putative ATP-binding protein
PAN001296000	yghS	3	AAF13_00655		b2985	CSW52_18655	putative ATP-binding protein
PAN001298000	yghT	3	AAF13_00650		b2986	CSW52_18650	putative ATP-binding protein
PAN001302000		1				CSW52_18640	hypothetical protein
PAN001303000	gss	4	AAF13_00640	BAB37296	b2988	CSW52_18635	glutathionylspermidine amidase and glutathionylspermidine synthetase
PAN001305000	yghU	4	AAF13_00635	BAB37297	b2989	CSW52_18630	putative S-transferase
PAN001307000		1	AAF13_00630				hypothetical protein
PAN001308000	hybG	4	AAF13_00625	BAB37298	b2990	CSW52_18625	hydrogenase 2 accessory protein
PAN001310000	hybF	4	AAF13_00620	BAB37299	b2991	CSW52_18620	protein involved with the maturation of hydrogenases 1 and 2
PAN001312000	hybE	4	AAF13_00615	BAB37300	b2992	CSW52_18615	hydrogenase 2-specific chaperone
PAN001314000	hybD	4	AAF13_00610	BAB37301	b2993	CSW52_18610	maturation protease for hydrogenase 2
PAN001316000	hybC	4	AAF13_00605	BAB37302	b2994	CSW52_18605	hydrogenase 2%2C large subunit
PAN001318000	hybB	4	AAF13_00600	BAB37303	b2995	CSW52_18600	putative hydrogenase 2 cytochrome b type component
PAN001320000	hybA	4	AAF13_00595	BAB37304	b2996	CSW52_18595	hydrogenase 2 4Fe-4S ferredoxin-type component
PAN001322000	hybO	4	AAF13_00590	BAB37305	b2997	CSW52_18590	hydrogenase 2%2C small subunit
PAN001324000		2	AAF13_00585			CSW52_18585	hypothetical protein
PAN001325000	yghW	4	AAF13_00580	BAB37306	b2998	CSW52_18580	DUF2623 family protein
PAN001327000		3	AAF13_00575	BAB37307		CSW52_18575	hypothetical protein
PAN001329000	gpr	4	AAF13_00570	BAB37308	b3001	CSW52_18570	L-glyceraldehyde 3-phosphate reductase
PAN001331000	yqhA	4	AAF13_00565	BAB37309	b3002	CSW52_18565	UPF0114 family putative inner membrane protein
PAN001333000	yghA	4	AAF13_00560	BAB37310	b3003	CSW52_18560	putative oxidoreductase
PAN001335000	exbD	4	AAF13_00555	BAB37312	b3005	CSW52_18555	membrane spanning protein in TonB-ExbB-ExbD complex
PAN001336000		1		BAB37311			hypothetical protein
PAN001338000	exbB	4	AAF13_00550	BAB37313	b3006	CSW52_18550	membrane spanning protein in TonB-ExbB-ExbD complex
PAN001340000		3	AAF13_00545	BAB37314		CSW52_18545	hypothetical protein
PAN001342000	metC	4	AAF13_00540	BAB37315	b3008	CSW52_18540	cystathionine beta-lyase%2C PLP-dependent
PAN001344000	yghB	4	AAF13_00535	BAB37316	b3009	CSW52_18535	general envelope maintenance protein%3B DedA family inner membrane protein%3B putative multidrug efflux transporter
PAN001346000	yqhC	4	AAF13_00530	BAB37317	b3010	CSW52_18530	transcriptional activator of yqhD
PAN001348000		1	AAF13_00525				hypothetical protein
PAN001349000	yqhD	4	AAF13_00520	BAB37318	b3011	CSW52_18525	aldehyde reductase%2C NADPH-dependent
PAN001351000	dkgA	4	AAF13_00515	BAB37319	b3012	CSW52_18520	2%2C5-diketo-D-gluconate reductase A
PAN001353000		1		BAB37320			hypothetical protein
PAN001354000	yqhG	3	AAF13_00510		b3013	CSW52_18515	DUF3828 family putative periplasmic protein
PAN001356000		1		BAB37321			hypothetical protein
PAN001357000	yqhH	4	AAF13_00505	BAB37322	b3014	CSW52_18510	outer membrane lipoprotein%2C Lpp paralog
PAN001359000	ygiQ	4	AAF13_00500	BAB37323	b4469	CSW52_18505	Radical SAM superfamily protein
PAN001361000	ftsP	4	AAF13_00495	BAB37324	b3017	CSW52_18500	septal ring component that protects the divisome from stress%3B multicopy suppressor of ftsI(Ts)
PAN001363000	plsC	4	AAF13_00490	BAB37325	b3018	CSW52_18495	1-acyl-sn-glycerol-3-phosphate acyltransferase
PAN001365000	parC	4	AAF13_00485	BAB37326	b3019	CSW52_18490	DNA topoisomerase IV%2C subunit A
PAN001367000	ygiS	3		BAB37327	b3020	CSW52_18485	putative ABC transporter permease
PAN001369000		1	AAF13_00480				hypothetical protein
PAN001370000	ygiV	4	AAF13_00475	BAB37328	b3023	CSW52_18480	transcriptional repressor for mcbR biofilm gene
PAN001372000	mqsA	1			b3021		antitoxin for MqsR toxin%3B transcriptional repressor
PAN001373000	mqsR	1			b3022		GCU-specific mRNA interferase toxin of the MqsR-MqsA toxin-antitoxin system%3B biofilm/motility regulator%3B anti-repressor
PAN001374000	ygiW	4	AAF13_00470	BAB37329	b3024	CSW52_18475	hydrogen peroxide and cadmium resistance periplasmic protein%3B stress-induced OB-fold protein
PAN001376000	qseB	4	AAF13_00465	BAB37330	b3025	CSW52_18470	quorum sensing DNA-binding response regulator in two-component regulatory system with QseC
PAN001378000		1		BAB37331			hypothetical protein
PAN001379000	qseC	3	AAF13_00460		b3026	CSW52_18465	quorum sensing sensory histidine kinase in two-component regulatory system with QseB
PAN001381000		1		BAB37332			hypothetical protein
PAN001382000	ygiZ	2	AAF13_00455		b3027		inner membrane protein
PAN001384000	mdaB	4	AAF13_00450	BAB37333	b3028	CSW52_18460	NADPH quinone reductase
PAN001386000	ygiN	4	AAF13_00445	BAB37334	b3029	CSW52_18455	quinol monooxygenase
PAN001388000		2		BAB37335		CSW52_18450	hypothetical protein
PAN001390000		2		BAB37336		CSW52_18445	hypothetical protein
PAN001392000		2		BAB37337		CSW52_18440	hypothetical protein
PAN001394000		2		BAB37338		CSW52_18435	hypothetical protein
PAN001396000		2		BAB37339		CSW52_18430	hypothetical protein
PAN001398000		2		BAB37340		CSW52_18425	hypothetical protein
PAN001400000	parE	4	AAF13_00440	BAB37341	b3030	CSW52_18420	DNA topoisomerase IV%2C subunit B
PAN001402000	yqiA	4	AAF13_00435	BAB37342	b3031	CSW52_18415	acyl CoA esterase
PAN001404000	cpdA	4	AAF13_00430	BAB37343	b3032	CSW52_18410	3'%2C5' cAMP phosphodiesterase
PAN001406000	yqiB	4	AAF13_00425	BAB37344	b3033	CSW52_18405	DUF1249 protein YqiB
PAN001408000	nudF	4	AAF13_00420	BAB37345	b3034	CSW52_18400	ADP-ribose pyrophosphatase
PAN001410000	tolC	4	AAF13_00415	BAB37346	b3035	CSW52_18395	transport channel
PAN001412000		3	AAF13_00410	BAB37347		CSW52_18390	hypothetical protein
PAN001414000	ygiB	4	AAF13_00405	BAB37348	b3037	CSW52_18385	DUF1190 family protein
PAN001416000	ygiC	4	AAF13_00400	BAB37349	b3038	CSW52_18380	ATP-Grasp family ATPase
PAN001418000	ygiD	4	AAF13_00395	BAB37350	b3039	CSW52_18375	4%2C5- DOPA-extradiol-dioxygenase
PAN001420000	zupT	4	AAF13_00390	BAB37351	b3040	CSW52_18370	zinc transporter
PAN001422000		2	AAF13_00385			CSW52_18365	hypothetical protein
PAN001423000	ribB	4	AAF13_00380	BAB37352	b3041	CSW52_18360	3%2C4-dihydroxy-2-butanone-4-phosphate synthase
PAN001425000		2		BAB37353		CSW52_18355	hypothetical protein
PAN001427000	yqiC	2	AAF13_00375		b3042		BMFP family putative fusogenic protein
PAN001429000	glgS	4	AAF13_00350	BAB37354	b3049	CSW52_18350	motility and biofilm regulator
PAN001431000	ygiL	2	AAF13_00370		b3043		putative fimbrial-like adhesin protein
PAN001433000		1	AAF13_27185				hypothetical protein
PAN001434000		1	AAF13_00365				hypothetical protein
PAN001435000	insC1	1			b3044		IS2 repressor TnpA
PAN001436000	insD1	1			b3045		IS2 transposase TnpB
PAN001437000		1	AAF13_27180				hypothetical protein
PAN001438000		1	AAF13_27175				hypothetical protein
PAN001439000		1	AAF13_27170				hypothetical protein
PAN001440000		1	AAF13_27165				hypothetical protein
PAN001441000		1	AAF13_27160				hypothetical protein
PAN001442000	yqiH	2	AAF13_00360		b3047		putative periplasmic pilin chaperone
PAN001444000		1	AAF13_27155				hypothetical protein
PAN001445000	yqiI	2	AAF13_00355		b3048		fimbrial protein
PAN001447000		1	AAF13_27150				hypothetical protein
PAN001448000		1	AAF13_27145				hypothetical protein
PAN001449000		1	AAF13_27140				hypothetical protein
PAN001450000	yqiJ	4	AAF13_00345	BAB37355	b3050	CSW52_18345	DUF1449 family inner membrane protein
PAN001452000		1	AAF13_27135				hypothetical protein
PAN001453000	yqiK	4	AAF13_00340	BAB37356	b3051	CSW52_18340	PHB family membrane protein%2C function unknown
PAN001455000		1	AAF13_27130				hypothetical protein
PAN001456000		1	AAF13_27125				hypothetical protein
PAN001457000		1	AAF13_00335				hypothetical protein
PAN001458000	sibD	3	AAF13_26680	EBG00001089911	b4447		sRNA antisense regulator of toxic IbsD protein
PAN001460000	ibsD	2			b4664	CSW52_18335	toxic membrane protein
PAN001462000		2	AAF13_00330	BAB37357			hypothetical protein
PAN001464000		1				CSW52_18330	hypothetical protein
PAN001465000		1	AAF13_27120				hypothetical protein
PAN001466000	sibE	3	AAF13_26675	EBG00001089961	b4611		sRNA antisense regulator of toxic IbsE protein
PAN001468000	ibsE	2			b4666	CSW52_18325	toxic membrane protein
PAN001470000	hldE	4	AAF13_00325	BAB37358	b3052	CSW52_18320	heptose 7-phosphate kinase and heptose 1-phosphate adenyltransferase
PAN001472000		1	AAF13_27115				hypothetical protein
PAN001473000		1	AAF13_27110				hypothetical protein
PAN001474000		1	AAF13_27105				hypothetical protein
PAN001475000	glnE	4	AAF13_00320	BAB37359	b3053	CSW52_18315	fused deadenylyltransferase/adenylyltransferase for glutamine synthetase
PAN001477000		1	AAF13_27100				hypothetical protein
PAN001478000		1	AAF13_27095				hypothetical protein
PAN001479000		1	AAF13_27090				hypothetical protein
PAN001480000		1	AAF13_27085				hypothetical protein
PAN001481000	ygiF	4	AAF13_00315	BAB37360	b3054	CSW52_18310	inorganic triphosphatase
PAN001483000		2	AAF13_00310			CSW52_18305	hypothetical protein
PAN001484000	ygiM	4	AAF13_00305	BAB37361	b3055	CSW52_18300	SH3 domain protein
PAN001486000	cca	4	AAF13_00300	BAB37362	b3056	CSW52_18295	fused tRNA nucleotidyl transferase/2'3'-cyclic phosphodiesterase/2'nucleotidase and phosphatase
PAN001488000		1	AAF13_27075				hypothetical protein
PAN001489000		1	AAF13_27070				hypothetical protein
PAN001490000	bacA	4	AAF13_00295	BAB37363	b3057	CSW52_18290	undecaprenyl pyrophosphate phosphatase
PAN001492000		1	AAF13_27065				hypothetical protein
PAN001493000		1	AAF13_27060				hypothetical protein
PAN001494000		1	AAF13_27055				hypothetical protein
PAN001495000	folB	4	AAF13_00290	BAB37364	b3058	CSW52_18285	dihydroneopterin aldolase and dihydroneopterin triphosphate 2'-epimerase
PAN001497000	plsY	4	AAF13_00285	BAB37365	b3059	CSW52_18280	putative glycerol-3-phosphate acyltransferase
PAN001499000	ttdR	4	AAF13_00280	BAB37366	b3060	CSW52_18275	transcriptional activator of ttdABT
PAN001501000		1	AAF13_27050				hypothetical protein
PAN001502000		1	AAF13_27045				hypothetical protein
PAN001503000		1				CSW52_18270	hypothetical protein
PAN001504000	ttdA	4	AAF13_00275	BAB37367	b3061	CSW52_18265	L-tartrate dehydratase%2C alpha subunit
PAN001506000		1	AAF13_27035				hypothetical protein
PAN001507000		1	AAF13_27030				hypothetical protein
PAN001508000	ttdB	4	AAF13_00270	BAB37368	b3062	CSW52_18260	L-tartrate dehydratase%2C beta subunit
PAN001510000		1	AAF13_27025				hypothetical protein
PAN001511000	ttdT	4	AAF13_00265	BAB37369	b3063	CSW52_18255	L-tartrate/succinate antiporte
PAN001513000		1	AAF13_27020				hypothetical protein
PAN001514000	tsaD	4	AAF13_00260	BAB37370	b3064	CSW52_18250	tRNA(ANN) t(6)A37 threonylcarbamoyladenosine modification protein%3B glycation binding protein
PAN001516000		1	AAF13_27015				hypothetical protein
PAN001517000		1	AAF13_27010				hypothetical protein
PAN001518000		1	AAF13_27005				hypothetical protein
PAN001519000		1				CSW52_18245	hypothetical protein
PAN001520000	rpsU	4	AAF13_00255	BAB37371	b3065	CSW52_18240	30S ribosomal subunit protein S21
PAN001522000	dnaG	4	AAF13_00250	BAB37372	b3066	CSW52_18235	DNA primase
PAN001524000		1	AAF13_27000				hypothetical protein
PAN001525000		1				CSW52_18230	hypothetical protein
PAN001526000		1	AAF13_26985				hypothetical protein
PAN001527000	rpoD	4	AAF13_00245	BAB37373	b3067	CSW52_18225	RNA polymerase%2C sigma 70 (sigma D) factor
PAN001529000		1	AAF13_26975				hypothetical protein
PAN001530000		1	AAF13_26970				hypothetical protein
PAN001531000	mug	4	AAF13_00240	BAB37374	b3068	CSW52_18220	G/U mismatch-specific DNA glycosylase%3B xanthine DNA glycosylase
PAN001533000	ileX	4	AAF13_00235	EBG00001089774	b3069	CSW52_18215	tRNA-Ile
PAN001535000		2		EBG00000036420	rna111		tRNA-Ile
PAN001536000	yqjH	4	AAF13_00230	BAB37375	b3070	CSW52_18210	putative siderophore interacting protein
PAN001538000		1	AAF13_26965				hypothetical protein
PAN001539000	yqjI	4	AAF13_00225	BAB37376	b3071	CSW52_18205	PadR family putative transcriptional regulator
PAN001541000	aer	4	AAF13_00220	BAB37377	b3072	CSW52_18200	fused signal transducer for aerotaxis sensory component/methyl accepting chemotaxis component
PAN001543000		1				CSW52_18195	hypothetical protein
PAN001544000	patA	4	AAF13_00215	BAB37378	b3073	CSW52_18190	putrescine:2-oxoglutaric acid aminotransferase%2C PLP-dependent
PAN001545000		1	AAF13_26950				hypothetical protein
PAN001547000		1	AAF13_26945				hypothetical protein
PAN001548000		1	AAF13_26940				hypothetical protein
PAN001549000	ygjH	4	AAF13_00210	BAB37379	b3074	CSW52_18185	putative tRNA binding protein%3B putative tRNA corner chaperone
PAN001551000		1				CSW52_18180	hypothetical protein
PAN001552000	ebgR	4	AAF13_00205	BAB37380	b3075	CSW52_18175	transcriptional repressor
PAN001554000		1	AAF13_26935				hypothetical protein
PAN001555000	ebgA	4	AAF13_00200	BAB37381	b3076	CSW52_18170	evolved beta-D-galactosidase%2C alpha subunit
PAN001557000		1	AAF13_26925				hypothetical protein
PAN001558000		1	AAF13_26915				hypothetical protein
PAN001559000		1	AAF13_26910				hypothetical protein
PAN001560000	ebgC	4	AAF13_00195	BAB37382	b3077	CSW52_18165	evolved beta-D-galactosidase%2C beta subunit%3B cupin superfamily
PAN001562000	ygjI	4	AAF13_00190	BAB37383	b3078	CSW52_18160	putative transporter
PAN001564000		1	AAF13_26905				hypothetical protein
PAN001565000		1	AAF13_26900				hypothetical protein
PAN001566000	ygjJ	4	AAF13_00185	BAB37384	b3079	CSW52_18155	putative periplasmic protein
PAN001568000		1	AAF13_26895				hypothetical protein
PAN001569000	ygjK	4	AAF13_00180	BAB37385	b3080	CSW52_18150	alpha-glucosidase
PAN001571000		1	AAF13_26890				hypothetical protein
PAN001572000		1	AAF13_26885				hypothetical protein
PAN001573000	fadH	4	AAF13_00175	BAB37386	b3081	CSW52_18145	2%2C4-dienoyl-CoA reductase%2C NADH and FMN-linked
PAN001575000		1	AAF13_26880				hypothetical protein
PAN001576000		1	AAF13_26875				hypothetical protein
PAN001577000	higA	4	AAF13_00170	BAB37387	b3082	CSW52_18140	antitoxinof the HigB-HigA toxin-antitoxin system
PAN001579000	higB	3		BAB37388	b3083	CSW52_18135	mRNA interferase toxin of the HigB-HigA toxin-antitoxin system
PAN001581000		1	AAF13_00165				hypothetical protein
PAN001582000		1				CSW52_18130	hypothetical protein
PAN001583000	rlmG	4	AAF13_00160	BAB37389	b3084	CSW52_18125	23S rRNA m(2)G1835 methyltransferase%2C SAM-dependent
PAN001585000		1	AAF13_26870				hypothetical protein
PAN001586000		1	AAF13_26865				hypothetical protein
PAN001587000	ygjP	4	AAF13_00155	BAB37390	b3085	CSW52_18120	putative metal dependent hydrolase
PAN001589000		1	AAF13_26860				hypothetical protein
PAN001590000	ygjQ	4	AAF13_00150	BAB37391	b3086	CSW52_18115	DUF218 superfamily protein
PAN001593000		1	AAF13_26855				hypothetical protein
PAN001594000	ygjR	4	AAF13_00145	BAB37392	b3087	CSW52_18110	putative NAD(P)-dependent dehydrogenase
PAN001596000	alx	4	AAF13_00140	BAB37393	b3088	CSW52_18105	putative membrane-bound redox modulator
PAN001598000	sstT	4	AAF13_00135	BAB37394	b3089	CSW52_18100	sodium:serine/threonine symporter
PAN001600000	ygjV	4	AAF13_00130	BAB37395	b3090	CSW52_18095	Imp-YgjV family inner membrane protein
PAN001602000		1	AAF13_26850				hypothetical protein
PAN001603000	uxaA	4	AAF13_00125	BAB37396	b3091	CSW52_18090	altronate hydrolase
PAN001605000		1	AAF13_26845				hypothetical protein
PAN001606000	uxaC	4	AAF13_00120	BAB37397	b3092	CSW52_18085	uronate isomerase
PAN001608000		1	AAF13_26840				hypothetical protein
PAN001609000		1	AAF13_27545				hypothetical protein
PAN001610000		1	AAF13_26835				hypothetical protein
PAN001611000		1	AAF13_27540				hypothetical protein
PAN001612000		1	AAF13_27445				hypothetical protein
PAN001613000		1	AAF13_27535				hypothetical protein
PAN001614000		1	AAF13_27275				hypothetical protein
PAN001615000	exuT	4	AAF13_00115	BAB37398	b3093	CSW52_18080	hexuronate transporter
PAN001617000		1	AAF13_26830				hypothetical protein
PAN001618000		1	AAF13_27530				hypothetical protein
PAN001619000		1	AAF13_27270				hypothetical protein
PAN001620000		1	AAF13_26825				hypothetical protein
PAN001621000		1	AAF13_27525				hypothetical protein
PAN001622000		1	AAF13_26820				hypothetical protein
PAN001623000		1	AAF13_26815				hypothetical protein
PAN001624000		1	AAF13_27440				hypothetical protein
PAN001625000		1	AAF13_27520				hypothetical protein
PAN001626000		1	AAF13_00110				hypothetical protein
PAN001627000		1	AAF13_27265				hypothetical protein
PAN001628000		1	AAF13_27435				hypothetical protein
PAN001629000		1	AAF13_27605				hypothetical protein
PAN001630000		1	AAF13_27430				hypothetical protein
PAN001631000		1	AAF13_27260				hypothetical protein
PAN001632000		1	AAF13_00105				hypothetical protein
PAN001633000		1	AAF13_27600				hypothetical protein
PAN001634000		1	AAF13_27515				hypothetical protein
PAN001635000		1	AAF13_27510				hypothetical protein
PAN001636000		1	AAF13_27425				hypothetical protein
PAN001637000		1	AAF13_27505				hypothetical protein
PAN001638000		1	AAF13_27255				hypothetical protein
PAN001639000		1	AAF13_27250				hypothetical protein
PAN001640000		1	AAF13_27420				hypothetical protein
PAN001641000		1	AAF13_00100				hypothetical protein
PAN001642000		1	AAF13_27245				hypothetical protein
PAN001643000		1	AAF13_27240				hypothetical protein
PAN001644000		1	AAF13_27595				hypothetical protein
PAN001645000		1	AAF13_27415				hypothetical protein
PAN001646000		1	AAF13_27235				hypothetical protein
PAN001647000		1	AAF13_00095				hypothetical protein
PAN001648000		1	AAF13_26805				hypothetical protein
PAN001649000		1	AAF13_27230				hypothetical protein
PAN001650000		1	AAF13_27225				hypothetical protein
PAN001651000	exuR	4	AAF13_00090	BAB37399	b3094	CSW52_18075	hexuronate regulon transcriptional repressor%3B autorepressor
PAN001652000		1	AAF13_27220				hypothetical protein
PAN001653000		1	AAF13_27590				hypothetical protein
PAN001654000		1	AAF13_27410				hypothetical protein
PAN001655000		1	AAF13_26795				hypothetical protein
PAN001656000		1	AAF13_26790				hypothetical protein
PAN001657000	yqjA	4	AAF13_00085	BAB37400	b3095	CSW52_18070	general envelope maintenance protein%3B DedA family inner membrane protein%3B putative multidrug efflux transporter
PAN001658000		1	AAF13_27585				hypothetical protein
PAN001659000		1	AAF13_26785				hypothetical protein
PAN001660000		1	AAF13_26780				hypothetical protein
PAN001661000		1	AAF13_27490				hypothetical protein
PAN001662000		1	AAF13_27215				hypothetical protein
PAN001663000	mzrA	4	AAF13_00080	BAB37401	b3096	CSW52_18065	modulator of EnvZ/OmpR regulon
PAN001664000		1	AAF13_27405				hypothetical protein
PAN001665000		1	AAF13_27400				hypothetical protein
PAN001666000	yqjC	4	AAF13_00075	BAB37402	b3097	CSW52_18060	DUF1090 family putative periplasmic protein
PAN001667000		1	AAF13_27485				hypothetical protein
PAN001668000	yqjD	4	AAF13_00070	BAB37403	b3098	CSW52_18055	membrane-anchored ribosome-binding protein
PAN001669000		1	AAF13_27580				hypothetical protein
PAN001670000		1	AAF13_27210				hypothetical protein
PAN001671000	yqjE	4	AAF13_00065	BAB37404	b3099	CSW52_18050	DUF1469 family inner membrane protein
PAN001672000		1	AAF13_26775				hypothetical protein
PAN001673000		1	AAF13_27360				hypothetical protein
PAN001674000	yqjK	4	AAF13_00060	BAB37405	b3100	CSW52_18045	uncharacterized protein
PAN001675000		1	AAF13_26770				hypothetical protein
PAN001676000		1	AAF13_27355				hypothetical protein
PAN001677000		1	AAF13_27480				hypothetical protein
PAN001678000		1	AAF13_00055				hypothetical protein
PAN001679000		1	AAF13_27575				hypothetical protein
PAN001680000		1	AAF13_27205				hypothetical protein
PAN001681000		1	AAF13_27350				hypothetical protein
PAN001682000		1	AAF13_27475				hypothetical protein
PAN001683000		1	AAF13_27570				hypothetical protein
PAN001684000		1	AAF13_27390				hypothetical protein
PAN001685000		1	AAF13_27565				hypothetical protein
PAN001686000		1	AAF13_27470				hypothetical protein
PAN001687000		1	AAF13_27385				hypothetical protein
PAN001688000		1	AAF13_27560				hypothetical protein
PAN001689000		1	AAF13_27345				hypothetical protein
PAN001701000		2	AAF13_03005	BAB37960			hypothetical protein
PAN001702000		2	AAF13_03010	BAB37959			hypothetical protein
PAN001703000		3	AAF13_03015	BAB37958		CSW52_14935	hypothetical protein
PAN001704000		1	AAF13_03020				hypothetical protein
PAN001705000		1	AAF13_03025				hypothetical protein
PAN001706000		1	AAF13_03030				hypothetical protein
PAN001707000		1	AAF13_03035				hypothetical protein
PAN001708000		1	AAF13_03040				hypothetical protein
PAN001709000		1	AAF13_03045				hypothetical protein
PAN001710000		1	AAF13_03050				hypothetical protein
PAN001711000		1	AAF13_03055				hypothetical protein
PAN001712000		1				CSW52_20665	hypothetical protein
PAN001713000		1				CSW52_20670	hypothetical protein
PAN001714000		1				CSW52_20675	hypothetical protein
PAN001715000		1				CSW52_20680	hypothetical protein
PAN001716000		1				CSW52_20685	hypothetical protein
PAN001717000		1				CSW52_20690	hypothetical protein
PAN001718000		1				CSW52_20695	hypothetical protein
PAN001719000		1				CSW52_20700	hypothetical protein
PAN001720000		1				CSW52_20705	hypothetical protein
PAN001721000		1				CSW52_20710	hypothetical protein
PAN001722000		1				CSW52_20715	hypothetical protein
PAN001723000		1				CSW52_20720	hypothetical protein
PAN001724000		1				CSW52_20725	hypothetical protein
PAN001725000		1				CSW52_20730	hypothetical protein
PAN001726000		2	AAF13_07185			CSW52_20735	hypothetical protein
PAN001727000		1				CSW52_20740	hypothetical protein
PAN001728000		1				CSW52_20745	hypothetical protein
PAN001729000		1				CSW52_20750	hypothetical protein
PAN001730000		3	AAF13_15030	BAB34593		CSW52_20755	hypothetical protein
PAN001731000		2		BAB34594		CSW52_20760	hypothetical protein
PAN001732000		3	AAF13_15015	BAB34595		CSW52_20765	hypothetical protein
PAN001733000		2		BAB36426		CSW52_20770	hypothetical protein
PAN001734000		3	AAF13_13420	BAB36425		CSW52_20775	hypothetical protein
PAN001735000		3	AAF13_15000	BAB34598		CSW52_20780	hypothetical protein
PAN001736000		3	AAF13_14995	BAB36423		CSW52_20785	hypothetical protein
PAN001737000		2		BAB36422		CSW52_20790	hypothetical protein
PAN001738000		2		BAB34600		CSW52_20795	hypothetical protein
PAN001739000		1				CSW52_20800	hypothetical protein
PAN001740000		2		BAB36419		CSW52_20805	hypothetical protein
PAN001741000		1				CSW52_20810	hypothetical protein
PAN001742000		1				CSW52_20815	hypothetical protein
PAN001743000		2		BAB34604		CSW52_20820	hypothetical protein
PAN001744000		1				CSW52_20825	hypothetical protein
PAN001745000		1				CSW52_20830	hypothetical protein
PAN001746000		1				CSW52_20835	hypothetical protein
PAN001747000		2		BAB34609		CSW52_20840	hypothetical protein
PAN001748000		2		BAB34610		CSW52_20845	hypothetical protein
PAN001749000		1				CSW52_20850	hypothetical protein
PAN001750000		2		BAB36409		CSW52_20855	hypothetical protein
PAN001751000		2		BAB36408		CSW52_20860	hypothetical protein
PAN001752000		1				CSW52_20865	hypothetical protein
PAN001753000		2		BAB34233		CSW52_20870	hypothetical protein
PAN001754000		2		BAB34234		CSW52_20875	hypothetical protein
PAN001755000		2		BAB34235		CSW52_20880	hypothetical protein
PAN001758000		2		BAB34239		CSW52_20895	hypothetical protein
PAN001759000		2		BAB36171		CSW52_20900	hypothetical protein
PAN001762000		2		BAB34954		CSW52_20915	hypothetical protein
PAN001763000		2		BAB35609		CSW52_20920	hypothetical protein
PAN001764000		2		BAB36390		CSW52_20925	hypothetical protein
PAN001765000		2		BAB35679		CSW52_20930	hypothetical protein
PAN001766000		2		BAB35678		CSW52_20935	hypothetical protein
PAN001767000		2		BAB34963		CSW52_20940	hypothetical protein
PAN001768000		1				CSW52_20945	hypothetical protein
PAN001771000		2		BAB34966		CSW52_20960	hypothetical protein
PAN001772000		1				CSW52_20965	hypothetical protein
PAN001773000		2		BAB34967		CSW52_20970	hypothetical protein
PAN001774000		2		BAB35670		CSW52_20975	hypothetical protein
PAN001778000		2		BAB35403		CSW52_20995	hypothetical protein
PAN001779000		2		BAB35224		CSW52_21000	hypothetical protein
PAN001780000		2		BAB35225		CSW52_21005	hypothetical protein
PAN001781000		2		BAB35663		CSW52_21010	hypothetical protein
PAN001782000		2		BAB35227		CSW52_21015	hypothetical protein
PAN001783000		1				CSW52_21020	hypothetical protein
PAN001784000		1				CSW52_21025	hypothetical protein
PAN001785000		1				CSW52_21030	hypothetical protein
PAN001786000		3	AAF13_04545	BAB34980		CSW52_21035	hypothetical protein
PAN001787000		2		BAB34981		CSW52_21040	hypothetical protein
PAN001788000		2		BAB36368		CSW52_21045	hypothetical protein
PAN001789000		2		BAB34544		CSW52_21050	hypothetical protein
PAN001790000		2		BAB35655		CSW52_21055	hypothetical protein
PAN001791000		2		BAB35415		CSW52_21060	hypothetical protein
PAN001792000		1				CSW52_25425	hypothetical protein
PAN001793000	leuZ	4	AAF13_06975	EBG00000036337	b1909	CSW52_25420	tRNA-Leu
PAN001795000		2		EBG00001090001	rna56		tRNA-Leu
PAN001796000	cysT	4	AAF13_06970	EBG00000036413	b1910	CSW52_25415	tRNA-Cys
PAN001798000		2		EBG00001089966	rna57		tRNA-Cys
PAN001799000	glyW	4	AAF13_06965	EBG00000036310	b1911	CSW52_25410	tRNA-Gly
PAN001801000		2		EBG00001089849	rna58		tRNA-Gly
PAN001802000	pgsA	4	AAF13_06960	BAB36073	b1912	CSW52_25405	phosphatidylglycerophosphate synthetase
PAN001804000	uvrC	4	AAF13_06955	BAB36074	b1913	CSW52_25400	excinuclease UvrABC%2C endonuclease subunit
PAN001806000	uvrY	4	AAF13_06950	BAB36075	b1914	CSW52_25395	response regulator in two-component regulatory system with BarA
PAN001808000		1				CSW52_25390	hypothetical protein
PAN001809000		1	AAF13_06945				hypothetical protein
PAN001810000	yecF	4	AAF13_06940	BAB36076	b1915	CSW52_25385	DUF2594 family protein
PAN001812000	sdiA	4	AAF13_06935	BAB36077	b1916	CSW52_25380	quorum-sensing transcriptional activator
PAN001814000	yecC	4	AAF13_06930	BAB36078	b1917	CSW52_25375	putative ABC transporter ATPase
PAN001816000	yecS	4	AAF13_06925	BAB36079	b1918	CSW52_25370	ABC family putative inner membrane permease
PAN001818000		1		BAB36080			hypothetical protein
PAN001819000	dcyD	3	AAF13_06920		b1919	CSW52_25365	D-cysteine desulfhydrase%2C PLP-dependent
PAN001821000		1		BAB36081			hypothetical protein
PAN001822000	fliY	4	AAF13_06915	BAB36082	b1920	CSW52_25360	cystine transporter subunit
PAN001824000	fliZ	4	AAF13_06910	BAB36083	b1921	CSW52_25355	RpoS antagonist%3B putative regulator of FliA activity
PAN001826000	fliA	4	AAF13_06905	BAB36084	b1922	CSW52_25350	RNA polymerase%2C sigma 28 (sigma F) factor
PAN001828000		1	AAF13_06900				hypothetical protein
PAN001829000		2		BAB36085		CSW52_25345	hypothetical protein
PAN001831000	fliC	1			b1923		flagellar filament structural protein (flagellin)
PAN001832000		1				CSW52_25340	hypothetical protein
PAN001833000		1	AAF13_06895				hypothetical protein
PAN001834000	fliD	3		BAB36086	b1924	CSW52_25335	flagellar filament capping protein
PAN001836000	fliS	4	AAF13_06890	BAB36087	b1925	CSW52_25330	flagellar protein potentiates polymerization
PAN001838000	fliT	4	AAF13_06885	BAB36088	b1926	CSW52_25325	putative flagellar synthesis and assembly chaperone
PAN001840000	amyA	4	AAF13_06880	BAB36089	b1927	CSW52_25320	cytoplasmic alpha-amylase
PAN001842000	yedD	4	AAF13_06875	BAB36090	b1928	CSW52_25315	lipoprotein
PAN001844000		1				CSW52_25310	hypothetical protein
PAN001845000	yedE	4	AAF13_06870	BAB36091	b1929	CSW52_25305	UPF0394 family sulphur transport domain-containing inner membrane protein
PAN001847000	yedF	4	AAF13_06865	BAB36092	b1930	CSW52_25300	putative TusA family sulfurtransferase
PAN001849000	yedK	3		BAB36093	b1931	CSW52_25295	DUF159 family protein
PAN001851000		1	AAF13_06855				hypothetical protein
PAN001852000	ybcM	2	AAF13_06850		b0546		DLP12 prophage%3B putative DNA-binding transcriptional regulator
PAN001853000	ybcL	2	AAF13_06845		b0545		inactive polymorphonuclear leukocyte migration suppressor%3B DLP12 prophage%3B UPF0098 family secreted protein
PAN001854000	emrE	4	AAF13_06840	BAB35037	b0543	CSW52_02055	DLP12 prophage%3B multidrug resistance protein
PAN001855000	yedL	3		BAB36094	b1932	CSW52_25290	GNAT family putative N-acetyltransferase
PAN001857000		1				CSW52_25285	hypothetical protein
PAN001858000		1		BAB36095			hypothetical protein
PAN001859000		1				CSW52_25280	hypothetical protein
PAN001860000	insI1	2			b0256	CSW52_25275	IS30 transposase
PAN001861000		1				CSW52_25270	hypothetical protein
PAN001862000		1				CSW52_25265	hypothetical protein
PAN001863000		2		BAB36096		CSW52_25260	hypothetical protein
PAN001865000		1				CSW52_25255	hypothetical protein
PAN001866000		1		BAB36097			hypothetical protein
PAN001867000		1				CSW52_25250	hypothetical protein
PAN001868000		2		BAB36098		CSW52_25245	hypothetical protein
PAN001870000	fliE	4	AAF13_06825	BAB36099	b1937	CSW52_25240	flagellar basal-body component
PAN001872000	fliF	4	AAF13_06820	BAB36100	b1938	CSW52_25235	flagellar basal-body MS-ring and collar protein
PAN001874000	fliG	4	AAF13_06815	BAB36101	b1939	CSW52_25230	flagellar motor switching and energizing component
PAN001876000	fliH	4	AAF13_06810	BAB36102	b1940	CSW52_25225	negative regulator of FliI ATPase activity
PAN001878000	fliI	4	AAF13_06805	BAB36103	b1941	CSW52_25220	flagellum-specific ATP synthase
PAN001880000	fliJ	4	AAF13_06800	BAB36104	b1942	CSW52_25215	flagellar protein
PAN001882000	fliK	4	AAF13_06795	BAB36105	b1943	CSW52_25210	flagellar hook-length control protein
PAN001884000	fliL	4	AAF13_06790	BAB36106	b1944	CSW52_25205	flagellar biosynthesis protein
PAN001886000	fliM	4	AAF13_06785	BAB36107	b1945	CSW52_25200	flagellar motor switching and energizing component
PAN001888000	fliN	4	AAF13_06780	BAB36108	b1946	CSW52_25195	flagellar motor switching and energizing component
PAN001890000	fliO	4	AAF13_06775	BAB36109	b1947	CSW52_25190	flagellar biosynthesis protein
PAN001892000	fliP	4	AAF13_06770	BAB36110	b1948	CSW52_25185	flagellar biosynthesis protein
PAN001894000	fliQ	4	AAF13_06765	BAB36111	b1949	CSW52_25180	flagellar biosynthesis protein
PAN001896000	fliR	4	AAF13_06760	BAB36112	b1950	CSW52_25175	flagellar export pore protein
PAN001898000	rcsA	4	AAF13_06755	BAB36113	b1951	CSW52_25170	transcriptional regulator of colanic acid capsular biosynthesis
PAN001900000	dsrB	4	AAF13_06750	BAB36114	b1952	CSW52_25165	uncharacterized protein
PAN001902000	yodD	4	AAF13_06745	BAB36115	b1953	CSW52_25160	uncharacterized protein
PAN001904000	dsrA	2		EBG00001090003	b1954		sRNA antisense regulator enhances translation of RpoS%2C Hfq-dependent
PAN001905000	yedP	4	AAF13_06740	BAB36116	b1955	CSW52_25155	putative mannosyl-3-phosphoglycerate phosphatase
PAN001907000	yedQ	3		BAB36117	b1956	CSW52_25150	putative membrane-anchored diguanylate cyclase
PAN001909000		1				CSW52_25145	hypothetical protein
PAN001910000	yodC	4	AAF13_06730	BAB36118	b1957	CSW52_25140	uncharacterized protein
PAN001912000	yedI	4	AAF13_06725	BAB36119	b1958	CSW52_25135	DUF808 family inner membrane protein
PAN001914000	yedA	4	AAF13_06720	BAB36120	b1959	CSW52_25130	amino acid exporter for phenylalanine%2C threonine
PAN001916000	vsr	4	AAF13_06715	BAB36121	b1960	CSW52_25125	DNA mismatch endonuclease of very short patch repair
PAN001918000	dcm	4	AAF13_06710	BAB36122	b1961	CSW52_25120	DNA cytosine methyltransferase
PAN001920000	yedJ	4	AAF13_06705	BAB36123	b1962	CSW52_25115	putative HD superfamily phosphohydrolase
PAN001922000	yedR	4	AAF13_06700	BAB36124	b1963	CSW52_25110	inner membrane protein
PAN001924000		1	AAF13_06695				hypothetical protein
PAN001925000	rseX	2		EBG00001089926	b4603		sRNA antisense regulator of ompA and ompC translation%2C Hfq-dependent
PAN001926000		1		BAB36125			hypothetical protein
PAN001927000		1				CSW52_25105	hypothetical protein
PAN001928000		1		BAB36126			hypothetical protein
PAN001932000		2		BAB36127		CSW52_25100	hypothetical protein
PAN001934000	insB1	2	AAF13_06665		b1893		IS1 transposase B
PAN001935000	hchA	4	AAF13_06660	BAB36128	b1967	CSW52_25095	glyoxalase III and Hsp31 molecular chaperone
PAN001937000	yedV	4	AAF13_06655	BAB36129	b1968	CSW52_25090	putative sensory kinase in two-component regulatory system with YedW
PAN001939000	yedW	4	AAF13_06650	BAB36130	b1969	CSW52_25085	response regulator family protein
PAN001941000	hiuH	4	AAF13_06645	BAB36131	b1970	CSW52_25080	hydroxyisourate hydrolase
PAN001943000	yedY	4	AAF13_06640	BAB36132	b1971	CSW52_25075	membrane-anchored%2C periplasmic TMAO%2C DMSO reductase
PAN001945000	yedZ	4	AAF13_06635	BAB36133	b1972	CSW52_25070	inner membrane heme subunit for periplasmic YedYZ reductase
PAN001947000	zinT	4	AAF13_06630	BAB36134	b1973	CSW52_25065	zinc and cadmium binding protein%2C periplasmic
PAN001949000		1	AAF13_06625				hypothetical protein
PAN001950000	yodB	3		BAB36135	b1974	CSW52_25060	cytochrome b561 homolog
PAN001952000		2		BAB36136		CSW52_25055	hypothetical protein
PAN001954000		1				CSW52_25050	hypothetical protein
PAN001955000		2		BAB36137		CSW52_25045	hypothetical protein
PAN001957000		2		BAB36138		CSW52_25040	hypothetical protein
PAN001959000		2		BAB36139		CSW52_26735	hypothetical protein
PAN001960000		2		BAB34547		CSW52_25035	hypothetical protein
PAN001961000		2		BAB36140		CSW52_04000	hypothetical protein
PAN001962000		2		BAB35654		CSW52_25030	hypothetical protein
PAN001963000		2		BAB36141		CSW52_26725	hypothetical protein
PAN001964000		1				CSW52_25025	hypothetical protein
PAN001965000		1				CSW52_25020	hypothetical protein
PAN001966000		1		BAB36142			hypothetical protein
PAN001967000		1				CSW52_25015	hypothetical protein
PAN001968000		2		BAB34543		CSW52_25010	hypothetical protein
PAN001969000		2		BAB34542		CSW52_25005	hypothetical protein
PAN001970000		2		BAB34541		CSW52_25000	hypothetical protein
PAN001971000		1		BAB36143			hypothetical protein
PAN001972000		2		BAB36144		CSW52_26715	hypothetical protein
PAN001973000		1				CSW52_24995	hypothetical protein
PAN001974000		2		BAB36145		CSW52_12170	hypothetical protein
PAN001975000		2		BAB36146		CSW52_26160	hypothetical protein
PAN001976000		2		BAB34539		CSW52_24990	hypothetical protein
PAN001977000		2		BAB36147		CSW52_26155	hypothetical protein
PAN001978000		2		BAB34538		CSW52_24985	hypothetical protein
PAN001979000		1		BAB36148			hypothetical protein
PAN001980000		3	AAF13_11140	BAB34537		CSW52_24980	hypothetical protein
PAN001981000		1		BAB36149			hypothetical protein
PAN001982000		1		BAB36150			hypothetical protein
PAN001983000		3	AAF13_11145	BAB34536		CSW52_24975	hypothetical protein
PAN001984000		3	AAF13_11150	BAB36151		CSW52_24970	hypothetical protein
PAN001986000		3	AAF13_07460	BAB36152		CSW52_24965	hypothetical protein
PAN001988000		2		BAB36153		CSW52_04070	hypothetical protein
PAN001989000		2	AAF13_07455			CSW52_24960	hypothetical protein
PAN001990000		2		BAB35594		CSW52_24955	hypothetical protein
PAN001991000		2	AAF13_07445			CSW52_24950	hypothetical protein
PAN001992000		1				CSW52_24945	hypothetical protein
PAN001993000		2	AAF13_11180			CSW52_24940	hypothetical protein
PAN001994000		3	AAF13_07430	BAB34532		CSW52_24935	hypothetical protein
PAN001995000		3	AAF13_07425	BAB34531		CSW52_24930	hypothetical protein
PAN001996000		3	AAF13_11195	BAB34530		CSW52_24925	hypothetical protein
PAN001997000		3	AAF13_07415	BAB36157		CSW52_24920	hypothetical protein
PAN001998000		3	AAF13_11205	BAB36158		CSW52_24915	hypothetical protein
PAN001999000		2		BAB36159		CSW52_24910	hypothetical protein
PAN002000000		2		BAB35604		CSW52_24905	hypothetical protein
PAN002001000		2		BAB35605		CSW52_24900	hypothetical protein
PAN002002000		1				CSW52_24895	hypothetical protein
PAN002003000		2		BAB36161		CSW52_24890	hypothetical protein
PAN002004000		2		BAB36163		CSW52_24885	hypothetical protein
PAN002005000		1				CSW52_24880	hypothetical protein
PAN002006000		3	AAF13_07370	BAB36164		CSW52_24875	hypothetical protein
PAN002007000		2		BAB36165		CSW52_24870	hypothetical protein
PAN002008000		3	AAF13_11275	BAB36166		CSW52_24865	hypothetical protein
PAN002009000		1				CSW52_24860	hypothetical protein
PAN002010000		3	AAF13_11185	BAB36154		CSW52_04075	hypothetical protein
PAN002011000		3	AAF13_11190	BAB36155		CSW52_04080	hypothetical protein
PAN002012000		3	AAF13_07420	BAB36156		CSW52_04085	hypothetical protein
PAN002016000		2		BAB36160		CSW52_04110	hypothetical protein
PAN002018000		1		BAB36162			hypothetical protein
PAN002023000		1		BAB36167			hypothetical protein
PAN002024000		1		BAB36168			hypothetical protein
PAN002025000		1		BAB36169			hypothetical protein
PAN002026000		1				CSW52_24855	hypothetical protein
PAN002027000		2		BAB36170		CSW52_24850	hypothetical protein
PAN002029000		1		EBG00001089782			hypothetical protein
PAN002030000		1				CSW52_24845	hypothetical protein
PAN002032000		2		BAB36172		CSW52_24840	hypothetical protein
PAN002034000		2		EBG00000036388		CSW52_24835	hypothetical protein
PAN002036000		1		EBG00001089991			hypothetical protein
PAN002037000		2		EBG00000036373		CSW52_24830	hypothetical protein
PAN002039000		1		EBG00001089788			hypothetical protein
PAN002040000		2		EBG00000036410		CSW52_24825	hypothetical protein
PAN002042000		1		EBG00001089784			hypothetical protein
PAN002043000		1				CSW52_24820	hypothetical protein
PAN002044000		2		BAB36173		CSW52_24815	hypothetical protein
PAN002046000		2		BAB36174		CSW52_24810	hypothetical protein
PAN002048000		2		BAB36175		CSW52_24805	hypothetical protein
PAN002050000		3	AAF13_11345	BAB36176		CSW52_24800	hypothetical protein
PAN002052000		1				CSW52_24795	hypothetical protein
PAN002053000		2		BAB36177		CSW52_24790	hypothetical protein
PAN002055000		1		EBG00001089917			hypothetical protein
PAN002056000		1				CSW52_24785	hypothetical protein
PAN002057000		2		BAB36178		CSW52_24780	hypothetical protein
PAN002059000		2		BAB36179		CSW52_24775	hypothetical protein
PAN002061000		2		BAB36180		CSW52_24770	hypothetical protein
PAN002063000		2		BAB36181		CSW52_24765	hypothetical protein
PAN002065000		2		BAB36182		CSW52_24760	hypothetical protein
PAN002067000		2		BAB36183		CSW52_24755	hypothetical protein
PAN002069000		2		BAB36184		CSW52_24750	hypothetical protein
PAN002071000		2		BAB36185		CSW52_24745	hypothetical protein
PAN002073000		1		BAB36186			hypothetical protein
PAN002074000		1				CSW52_24740	hypothetical protein
PAN002075000		2		BAB36187		CSW52_24735	hypothetical protein
PAN002077000		2		BAB36188		CSW52_24730	hypothetical protein
PAN002079000		2		BAB36189		CSW52_24725	hypothetical protein
PAN002081000		2		BAB36190		CSW52_24720	hypothetical protein
PAN002083000		1				CSW52_24715	hypothetical protein
PAN002084000		2		BAB36191		CSW52_24710	hypothetical protein
PAN002086000		2		BAB36192		CSW52_24705	hypothetical protein
PAN002088000		1				CSW52_24700	hypothetical protein
PAN002089000		2		BAB36193		CSW52_24690	hypothetical protein
PAN002090000		1				CSW52_24695	hypothetical protein
PAN002092000		1		BAB36194			hypothetical protein
PAN002093000		2		BAB36195		CSW52_24685	hypothetical protein
PAN002095000		2		BAB36196		CSW52_24680	hypothetical protein
PAN002097000	serU	4	AAF13_06620	EBG00000036320	b1975	CSW52_24675	tRNA-Ser
PAN002099000		2		EBG00001089944	rna61		tRNA-Ser
PAN002100000	mtfA	4	AAF13_06615	BAB36197	b1976	CSW52_24670	anti-repressor for DgsA(Mlc)
PAN002102000	asnT	4	AAF13_06610	EBG00001089778	b1977	CSW52_24665	tRNA-Asn
PAN002104000		4	AAF13_06505	EBG00000036382	rna62	CSW52_24620	tRNA-Asn
PAN002105000		1	AAF13_06605				hypothetical protein
PAN002106000		1	AAF13_06600				hypothetical protein
PAN002107000		1	AAF13_06595				hypothetical protein
PAN002108000		1	AAF13_06590				hypothetical protein
PAN002109000		1	AAF13_06585				hypothetical protein
PAN002110000		1	AAF13_06580				hypothetical protein
PAN002111000		1	AAF13_06575				hypothetical protein
PAN002112000		1	AAF13_06570				hypothetical protein
PAN002113000		1	AAF13_06565				hypothetical protein
PAN002114000		1	AAF13_06560				hypothetical protein
PAN002115000		1	AAF13_06555				hypothetical protein
PAN002116000		1	AAF13_06550				hypothetical protein
PAN002117000		1	AAF13_06545				hypothetical protein
PAN002118000		1		BAB36198			hypothetical protein
PAN002119000	yeeJ	1			b1978		putative adhesin
PAN002120000		1				CSW52_24660	hypothetical protein
PAN002121000		1		BAB36199			hypothetical protein
PAN002122000		1	AAF13_06540				hypothetical protein
PAN002123000		1	AAF13_06535				hypothetical protein
PAN002124000		1	AAF13_06530				hypothetical protein
PAN002125000		1				CSW52_24655	hypothetical protein
PAN002126000		3	AAF13_06525	BAB36200		CSW52_24650	hypothetical protein
PAN002128000	shiA	4	AAF13_06520	BAB36201	b1981	CSW52_24645	shikimate transporter
PAN002130000	amn	4	AAF13_06515	BAB36202	b1982	CSW52_24640	AMP nucleosidase
PAN002132000	yeeN	4	AAF13_06510	BAB36203	b1983	CSW52_24635	UPF0082 family protein
PAN002134000		1				CSW52_24630	hypothetical protein
PAN002135000		1				CSW52_24625	hypothetical protein
PAN002137000	asnW	4	AAF13_06495	EBG00000036327	b1984	CSW52_24610	tRNA-Asn
PAN002138000		2		EBG00001090017	rna63		tRNA-Asn
PAN002139000		1		BAB36204			hypothetical protein
PAN002140000	yeeO	4	AAF13_06500	BAB36205	b1985	CSW52_24615	putative multdrug exporter%2C MATE family
PAN002142000	asnU	4	AAF13_06480	EBG00001090023	b1986	CSW52_24595	tRNA-Asn
PAN002144000		2		EBG00000036384	rna64		tRNA-Asn
PAN002145000	cbl	4	AAF13_06490	BAB36206	b1987	CSW52_24605	ssuEADCB/tauABCD operon transcriptional activator
PAN002147000	nac	4	AAF13_06485	BAB36207	b1988	CSW52_24600	nitrogen assimilation regulon transcriptional regulator%3B autorepressor
PAN002149000	asnV	2		EBG00001089878	b1989		tRNA-Asn
PAN002151000		2		EBG00000036358	rna65		tRNA-Asn
PAN002152000	ldtA	4	AAF13_06475	BAB36208	b1990	CSW52_24590	L%2CD-transpeptidase linking Lpp to murein
PAN002154000	cobT	4	AAF13_06470	BAB36209	b1991	CSW52_24585	nicotinate-nucleotide--dimethylbenzimidazole phosphoribosyltransferase
PAN002156000	cobS	4	AAF13_06465	BAB36210	b1992	CSW52_24580	cobalamin synthase
PAN002158000	cobU	4	AAF13_06460	BAB36211	b1993	CSW52_24575	cobinamide kinase and cobinamide phosphate guanylyltransferase
PAN002160000		2	AAF13_06455			CSW52_24570	hypothetical protein
PAN002161000		1		BAB36212			hypothetical protein
PAN002162000		1		BAB36213			hypothetical protein
PAN002163000		1		BAB36214			hypothetical protein
PAN002164000		1				CSW52_24565	hypothetical protein
PAN002165000	insH1	2	AAF13_08290		b1994		IS5 transposase and trans-activator
PAN002166000		1	AAF13_06450				hypothetical protein
PAN002167000		1	AAF13_06445				hypothetical protein
PAN002168000		1				CSW52_24560	hypothetical protein
PAN002169000		1				CSW52_24555	hypothetical protein
PAN002170000		2		BAB36215		CSW52_24550	hypothetical protein
PAN002172000	insD1	1			b1996		IS2 transposase TnpB
PAN002173000	insC1	1			b1997		IS2 repressor TnpA
PAN002174000		1	AAF13_06440				hypothetical protein
PAN002175000		1	AAF13_06435				hypothetical protein
PAN002176000		1	AAF13_06430				hypothetical protein
PAN002177000		1	AAF13_06420				hypothetical protein
PAN002178000		1	AAF13_06415				hypothetical protein
PAN002179000		1		BAB36216			hypothetical protein
PAN002180000		1				CSW52_24545	hypothetical protein
PAN002181000		1				CSW52_24540	hypothetical protein
PAN002182000		1				CSW52_24535	hypothetical protein
PAN002183000		1				CSW52_24530	hypothetical protein
PAN002184000		1	AAF13_06410				hypothetical protein
PAN002185000		1	AAF13_06405				hypothetical protein
PAN002186000		1				CSW52_24525	hypothetical protein
PAN002187000		1				CSW52_24520	hypothetical protein
PAN002188000		1	AAF13_06400				hypothetical protein
PAN002189000		2	AAF13_06395			CSW52_24515	hypothetical protein
PAN002190000		2	AAF13_06390			CSW52_24510	hypothetical protein
PAN002191000		2	AAF13_06385			CSW52_24505	hypothetical protein
PAN002192000		2	AAF13_06380			CSW52_24500	hypothetical protein
PAN002193000		1				CSW52_24495	hypothetical protein
PAN002194000		1				CSW52_24490	hypothetical protein
PAN002195000		2	AAF13_06370			CSW52_24485	hypothetical protein
PAN002196000		1				CSW52_24480	hypothetical protein
PAN002197000		1				CSW52_24475	hypothetical protein
PAN002198000		1	AAF13_06365				hypothetical protein
PAN002199000		2	AAF13_06360			CSW52_24470	hypothetical protein
PAN002200000		1		BAB36217			hypothetical protein
PAN002201000		1		BAB36218			hypothetical protein
PAN002202000		1				CSW52_24465	hypothetical protein
PAN002203000		1				CSW52_24460	hypothetical protein
PAN002204000		2	AAF13_06355	BAB37970			hypothetical protein
PAN002205000		1	AAF13_06350				hypothetical protein
PAN002206000		1	AAF13_06345				hypothetical protein
PAN002207000		1	AAF13_06340				hypothetical protein
PAN002208000		1				CSW52_24455	hypothetical protein
PAN002209000		1				CSW52_24450	hypothetical protein
PAN002210000		1				CSW52_24445	hypothetical protein
PAN002211000	isrC	1			b4435		novel sRNA%2C CP4-44%3B putative prophage remnant
PAN002213000		2	AAF13_06335			CSW52_24440	hypothetical protein
PAN002214000		1	AAF13_06330				hypothetical protein
PAN002216000		1	AAF13_06325				hypothetical protein
PAN002217000		2	AAF13_06320			CSW52_24430	hypothetical protein
PAN002218000		1		BAB36219			hypothetical protein
PAN002219000		3	AAF13_06315	BAB36220		CSW52_24425	hypothetical protein
PAN002222000		2	AAF13_12575	BAB36221			hypothetical protein
PAN002223000		3	AAF13_06305	BAB36222		CSW52_24415	hypothetical protein
PAN002225000		3	AAF13_06300	BAB36223		CSW52_24410	hypothetical protein
PAN002227000		1				CSW52_24405	hypothetical protein
PAN002228000		3	AAF13_06295	BAB36224		CSW52_24400	hypothetical protein
PAN002230000		3	AAF13_06290	BAB36225		CSW52_24395	hypothetical protein
PAN002232000	yeeS	4	AAF13_06285	BAB36226	b2002	CSW52_24390	CP4-44 prophage%3B putative DNA repair protein
PAN002234000	yeeR	1			b2001		CP4-44 prophage%3B putative membrane protein
PAN002235000	yeeT	4	AAF13_06280	BAB36227	b2003	CSW52_24385	CP4-44 prophage%3B uncharacterized protein
PAN002237000	cbeA	4	AAF13_06275	BAB36228	b2004	CSW52_24380	CP4-44 prophage%3B cytoskeleton bundling-enhancing factor A%3B CbtA antitoxin
PAN002239000		2	AAF13_06270	BAB36229			hypothetical protein
PAN002243000		3	AAF13_06265	BAB36230		CSW52_24370	hypothetical protein
PAN002245000		2	AAF13_06260			CSW52_24365	hypothetical protein
PAN002246000		1				CSW52_24360	hypothetical protein
PAN002247000		1		BAB36231			hypothetical protein
PAN002248000		2	AAF13_06255			CSW52_24355	hypothetical protein
PAN002249000	yeeX	4	AAF13_06250	BAB36232	b2007	CSW52_24350	UPF0265 family protein
PAN002251000		1	AAF13_06245				hypothetical protein
PAN002252000	yeeA	3		BAB36233	b2008	CSW52_24345	putative transporter%2C FUSC family inner membrane protein
PAN002254000		1	AAF13_06240				hypothetical protein
PAN002255000	sbmC	4	AAF13_06230	BAB36234	b2009	CSW52_24340	DNA gyrase inhibitor
PAN002257000	dacD	4	AAF13_06225	BAB36235	b2010	CSW52_24335	D-alanyl-D-alanine carboxypeptidase%3B penicillin-binding protein 6b
PAN002259000	sbcB	4	AAF13_06220	BAB36236	b2011	CSW52_24330	exodeoxyribonuclease I%3B exonuclease I
PAN002261000	yeeD	4	AAF13_06215	BAB36237	b2012	CSW52_24325	putative TusA family sulfurtransferase
PAN002263000	yeeE	4	AAF13_06210	BAB36238	b2013	CSW52_24320	UPF0394 family inner membrane protein
PAN002265000	plaP	4	AAF13_06205	BAB36239	b2014	CSW52_24315	putrescine importer%2C low affinity
PAN002267000	yoeI	2			b4678	CSW52_24310	uncharacterized protein
PAN002269000		1		EBG00001089862			hypothetical protein
PAN002270000	yeeY	4	AAF13_06200	BAB36240	b2015	CSW52_24305	LysR family putative transcriptional regulator
PAN002272000	yeeZ	4	AAF13_06195	BAB36241	b2016	CSW52_24300	putative epimerase
PAN002274000	yoeB	2	AAF13_06190		b4539		toxin of the YoeB-YefM toxin-antitoxin system
PAN002276000	yefM	2	AAF13_06185		b2017		antitoxin of the YoeB-YefM toxin-antitoxin system
PAN002278000	hisL	3		BAB36242	b2018	CSW52_24295	his operon leader peptide
PAN002280000		1				CSW52_24290	hypothetical protein
PAN002281000	hisG	4	AAF13_06180	BAB36243	b2019	CSW52_24285	ATP phosphoribosyltransferase
PAN002283000	hisD	4	AAF13_06175	BAB36244	b2020	CSW52_24280	bifunctional histidinal dehydrogenase/ histidinol dehydrogenase
PAN002285000	hisC	4	AAF13_06170	BAB36245	b2021	CSW52_24275	histidinol-phosphate aminotransferase
PAN002287000	hisB	4	AAF13_06165	BAB36246	b2022	CSW52_24270	histidinol-phosphatase and imidazoleglycerol-phosphate dehydratase
PAN002289000	hisH	4	AAF13_06160	BAB36247	b2023	CSW52_24265	imidazole glycerol phosphate synthase%2C glutamine amidotransferase subunit
PAN002291000	hisA	4	AAF13_06155	BAB36248	b2024	CSW52_24260	N-(5'-phospho-L-ribosyl-formimino)-5-amino-1-(5'-phosphoribosyl)-4-imidazolecarboxamide isomerase
PAN002293000	hisF	4	AAF13_06150	BAB36249	b2025	CSW52_24255	imidazole glycerol phosphate synthase%2C catalytic subunit with HisH
PAN002295000	hisI	4	AAF13_06145	BAB36250	b2026	CSW52_24250	phosphoribosyl-AMP cyclohydrolase and phosphoribosyl-ATP pyrophosphatase
PAN002297000		1				CSW52_24245	hypothetical protein
PAN002298000	wzzB	4	AAF13_06140	BAB36251	b2027	CSW52_24240	regulator of length of O-antigen component of lipopolysaccharide chains
PAN002301000	ugd	4	AAF13_06135	BAB36252	b2028	CSW52_24235	UDP-glucose 6-dehydrogenase
PAN002303000	gnd	4	AAF13_06130	BAB36253	b2029	CSW52_24230	6-phosphogluconate dehydrogenase%2C decarboxylating
PAN002305000		1	AAF13_06125				hypothetical protein
PAN002306000		1	AAF13_06120				hypothetical protein
PAN002307000		1	AAF13_06115				hypothetical protein
PAN002308000		1	AAF13_06110				hypothetical protein
PAN002309000		1	AAF13_06105				hypothetical protein
PAN002310000		1	AAF13_06100				hypothetical protein
PAN002311000		1	AAF13_06095				hypothetical protein
PAN002312000		1	AAF13_06090				hypothetical protein
PAN002313000		1	AAF13_06085				hypothetical protein
PAN002314000		2		BAB36254		CSW52_24225	hypothetical protein
PAN002316000		1		BAB36255			hypothetical protein
PAN002317000		1				CSW52_24220	hypothetical protein
PAN002318000		1		BAB36256			hypothetical protein
PAN002319000		1		BAB36257			hypothetical protein
PAN002320000		2		BAB36258		CSW52_24215	hypothetical protein
PAN002322000		2		BAB36259		CSW52_24210	hypothetical protein
PAN002324000		2		BAB36260		CSW52_24205	hypothetical protein
PAN002326000		2		BAB36261		CSW52_24200	hypothetical protein
PAN002328000		2		BAB36262		CSW52_24195	hypothetical protein
PAN002330000		2		BAB36263		CSW52_24190	hypothetical protein
PAN002332000		2		BAB36264		CSW52_24185	hypothetical protein
PAN002334000		2		BAB36265		CSW52_24180	hypothetical protein
PAN002336000		2		BAB36266		CSW52_24175	hypothetical protein
PAN002338000		2		BAB36267		CSW52_24170	hypothetical protein
PAN002340000		2		BAB36268		CSW52_24165	hypothetical protein
PAN002342000	insH1	2	AAF13_08405		b2030		IS5 transposase and trans-activator
PAN002343000	wbbK	1			b2032		lipopolysaccharide biosynthesis protein
PAN002344000	wbbJ	1			b2033		putative lipopolysaccharide biosynthesis O-acetyl transferase
PAN002345000	wbbI	1			b2034		d-Galf:alpha-d-Glc beta-1%2C6-galactofuranosyltransferase
PAN002346000	wbbH	1			b2035		O-antigen polymerase
PAN002347000	glf	1			b2036		UDP-galactopyranose mutase%2C FAD/NAD(P)-binding
PAN002348000	wzxB	1			b2037		putative polisoprenol-linked O-antigen transporter
PAN002349000	rfbC	1			b2038		dTDP-4-deoxyrhamnose-3%2C5-epimerase
PAN002350000	rfbA	1			b2039		glucose-1-phosphate thymidylyltransferase
PAN002351000	rfbD	1			b2040		dTDP-L-rhamnose synthase%2C NAD(P)-dependent dTDP-4-dehydrorhamnose reductase subunit
PAN002352000	rfbB	1			b2041		dTDP-glucose 4%2C6 dehydratase%2C NAD(P)-binding
PAN002353000	wcaN	4	AAF13_06080	BAB36269	b2042	CSW52_24160	putative regulatory subunit for GalU
PAN002355000		3	AAF13_06075	BAB36270		CSW52_24155	hypothetical protein
PAN002357000	wcaM	4	AAF13_06070	BAB36271	b2043	CSW52_24150	colanic acid biosynthesis protein
PAN002359000	wcaL	4	AAF13_06065	BAB36272	b2044	CSW52_24145	putative glycosyl transferase
PAN002361000	wcaK	4	AAF13_06060	BAB36273	b2045	CSW52_24140	colanic acid biosynthesis protein
PAN002363000	wzxC	4	AAF13_06055	BAB36274	b2046	CSW52_24135	putative colanic acid exporter
PAN002365000	wcaJ	4	AAF13_06050	BAB36275	b2047	CSW52_24130	colanic biosynthesis UDP-glucose lipid carrier transferase
PAN002367000	cpsG	4	AAF13_06045	BAB36276	b2048	CSW52_24125	phosphomannomutase
PAN002369000	cpsB	4	AAF13_06040	BAB36277	b2049	CSW52_24120	mannose-1-phosphate guanyltransferase
PAN002371000	wcaI	4	AAF13_06035	BAB36278	b2050	CSW52_24115	putative glycosyl transferase
PAN002373000	wcaH	4	AAF13_06030	BAB36279	b2051	CSW52_24110	GDP-mannose mannosyl hydrolase
PAN002375000	wcaG	4	AAF13_06025	BAB36280	b2052	CSW52_24105	bifunctional GDP-fucose synthetase: GDP-4-dehydro-6-deoxy-D-mannose epimerase/ GDP-4-dehydro-6-L-deoxygalactose reductase
PAN002377000	gmd	4	AAF13_06020	BAB36281	b2053	CSW52_24100	GDP-D-mannose dehydratase%2C NAD(P)-binding
PAN002379000	wcaF	4	AAF13_06015	BAB36282	b2054	CSW52_24095	putative acyl transferase
PAN002381000	wcaE	4	AAF13_06010	BAB36283	b2055	CSW52_24090	putative glycosyl transferase
PAN002383000	wcaD	4	AAF13_06005	BAB36284	b2056	CSW52_24085	putative colanic acid polymerase
PAN002385000	wcaC	4	AAF13_06000	BAB36285	b2057	CSW52_24080	putative glycosyl transferase
PAN002387000	wcaB	4	AAF13_05995	BAB36286	b2058	CSW52_24075	putative acyl transferase
PAN002389000	wcaA	4	AAF13_05990	BAB36287	b2059	CSW52_24070	putative glycosyl transferase
PAN002391000	wzc	4	AAF13_05985	BAB36288	b2060	CSW52_24065	colanic acid production tyrosine-protein kinase%3B autokinase%3B Ugd phosphorylase
PAN002393000	wzb	4	AAF13_05980	BAB36289	b2061	CSW52_24060	colanic acid production protein-tyrosine-phosphatase%3B Wzc-P dephosphorylase
PAN002395000	wza	4	AAF13_05975	BAB36290	b2062	CSW52_24055	colanic acid export protein%3B outer membrane auxillary lipoprotein
PAN002397000	yegH	4	AAF13_05970	BAB36291	b2063	CSW52_24050	inner membrane protein
PAN002399000		2		BAB36292		CSW52_24045	hypothetical protein
PAN002401000		2		BAB36293		CSW52_24040	hypothetical protein
PAN002403000	asmA	4	AAF13_05965	BAB36294	b2064	CSW52_24035	suppressor of OmpF assembly mutants%3B putative outer membrane protein assembly factor%3B inner membrane-anchored periplasmic protein
PAN002405000	dcd	4	AAF13_05960	BAB36295	b2065	CSW52_24030	deoxycytidine triphosphate deaminase%3B dCTP deaminase
PAN002407000	udk	4	AAF13_05955	BAB36296	b2066	CSW52_24025	uridine/cytidine kinase
PAN002409000		1		BAB36297			hypothetical protein
PAN002410000	yegE	3	AAF13_05950		b2067	CSW52_24020	putative diguanylate cyclase
PAN002412000		1		BAB36298			hypothetical protein
PAN002413000		1		BAB36299			hypothetical protein
PAN002414000	alkA	4	AAF13_05945	BAB36300	b2068	CSW52_24015	3-methyl-adenine DNA glycosylase II
PAN002416000		1				CSW52_24010	hypothetical protein
PAN002417000	yegD	4	AAF13_05940	BAB36301	b2069	CSW52_24005	Hsp70 chaperone family protein
PAN002419000	yegI	4	AAF13_05935	BAB36302	b2070	CSW52_24000	protein kinase-related putative non-specific DNA-binding protein
PAN002421000	yegK	4	AAF13_05930	BAB36303	b2072	CSW52_23995	ser/thr phosphatase-related protein
PAN002423000	yegJ	1			b2071		uncharacterized protein
PAN002424000	yegL	4	AAF13_05925	BAB36304	b2073	CSW52_23990	VMA domain protein
PAN002426000	sibA	3	AAF13_26705	EBG00001089773	b4436		sRNA antisense regulator of toxic IbsA protein
PAN002428000	ibsA	2			b4667	CSW52_23985	toxic membrane protein
PAN002430000		2	AAF13_26700	EBG00001089901			hypothetical protein
PAN002431000	ibsB	2			b4668	CSW52_23980	toxic membrane protein
PAN002433000	sibB	3	AAF13_26695	EBG00001089890	b4437		sRNA antisense regulator of toxic IbsB protein
PAN002434000		1				CSW52_23975	hypothetical protein
PAN002437000	mdtA	4	AAF13_05920	BAB36305	b2074	CSW52_23970	multidrug efflux system%2C subunit A
PAN002439000	mdtB	4	AAF13_05915	BAB36306	b2075	CSW52_23965	multidrug efflux system%2C subunit B
PAN002441000	mdtC	4	AAF13_05910	BAB36307	b2076	CSW52_23960	multidrug efflux system%2C subunit C
PAN002443000	iceT	4	AAF13_05905	BAB36308	b2077	CSW52_23955	putative citrate/iron-citrate/zinc-citrate efflux transporter
PAN002445000	baeS	4	AAF13_05900	BAB36309	b2078	CSW52_23950	sensory histidine kinase in two-component regulatory system with BaeR
PAN002447000	baeR	4	AAF13_05895	BAB36310	b2079	CSW52_23945	response regulator in two-component regulatory system with BaeS
PAN002449000	yegP	4	AAF13_05890	BAB36311	b2080	CSW52_23940	UPF0339 family protein
PAN002451000		1	AAF13_05885				hypothetical protein
PAN002452000		1	AAF13_05880				hypothetical protein
PAN002453000	yegQ	4	AAF13_05875	BAB36312	b2081	CSW52_23935	putative peptidase
PAN002455000	cyaR	2		EBG00001089838	b4438		sRNA antisense regulator of ompX mRNA instability%2C Hfq-dependent%2C cAMP-induced
PAN002456000		3	AAF13_05870	BAB36313		CSW52_23930	hypothetical protein
PAN002458000	ogrK	1			b2082		orphan Ogr protein%2C positive regulator of P2 growth
PAN002459000	yegR	4	AAF13_05865	BAB36314	b2085	CSW52_23925	uncharacterized protein
PAN002461000	yegS	4	AAF13_05860	BAB36315	b2086	CSW52_23920	phosphatidylglycerol kinase%2C metal-dependent
PAN002463000		3	AAF13_05855	BAB36316		CSW52_23915	hypothetical protein
PAN002465000	insE1	2	AAF13_13005		b2088		IS3 transposase A
PAN002466000	insF1	2	AAF13_13010		b2089		IS3 transposase B
PAN002467000	gatD	4	AAF13_05850	BAB36317	b2091	CSW52_23910	galactitol-1-phosphate dehydrogenase%2C Zn-dependent and NAD(P)-binding
PAN002469000		3	AAF13_05845	BAB36318		CSW52_23905	hypothetical protein
PAN002471000	gatB	4	AAF13_05840	BAB36319	b2093	CSW52_23900	galactitol-specific enzyme IIB component of PTS
PAN002473000	gatA	4	AAF13_05835	BAB36320	b2094	CSW52_23895	galactitol-specific enzyme IIA component of PTS
PAN002475000	gatZ	3		BAB36321	b2095	CSW52_23890	D-tagatose 1%2C6-bisphosphate aldolase 2%2C subunit
PAN002477000	gatY	4	AAF13_05825	BAB36322	b2096	CSW52_23885	D-tagatose 1%2C6-bisphosphate aldolase 2%2C catalytic subunit
PAN002479000	fbaB	4	AAF13_05820	BAB36323	b2097	CSW52_23880	fructose-bisphosphate aldolase class I
PAN002481000	yegT	4	AAF13_05815	BAB36324	b2098	CSW52_23875	nucleoside transporter%2C low affinity
PAN002483000	yegU	4	AAF13_05810	BAB36325	b2099	CSW52_23870	ADP-ribosylglycohydrolase family protein
PAN002485000	yegV	4	AAF13_05805	BAB36326	b2100	CSW52_23865	putative kinase
PAN002487000	yegW	4	AAF13_05800	BAB36327	b2101	CSW52_23860	putative DNA-binding transcriptional regulator
PAN002489000	yegX	4	AAF13_05795	BAB36328	b2102	CSW52_23855	putative family 25 glycosyl hydrolase
PAN002491000	thiD	4	AAF13_05790	BAB36329	b2103	CSW52_23850	hydroxy-methylpyrimidine kinase and hydroxy-phosphomethylpyrimidine kinase
PAN002493000	thiM	4	AAF13_05785	BAB36330	b2104	CSW52_23845	hydoxyethylthiazole kinase
PAN002495000		2		BAB36331		CSW52_23840	hypothetical protein
PAN002497000		1				CSW52_23835	hypothetical protein
PAN002498000		2		BAB36332		CSW52_23830	hypothetical protein
PAN002500000		2		BAB36333		CSW52_23825	hypothetical protein
PAN002502000	rcnR	4	AAF13_05780	BAB36334	b2105	CSW52_23820	transcriptional repressor of rcnA
PAN002504000	rcnA	4	AAF13_05775	BAB36335	b2106	CSW52_23815	membrane protein conferring nickel and cobalt resistance
PAN002506000		1		BAB36336			hypothetical protein
PAN002507000	rcnB	3	AAF13_05770		b2107	CSW52_23810	periplasmic modulator of Ni and Co efflux
PAN002509000	yehA	2	AAF13_05765		b2108		putative fimbrial-like adhesin protein
PAN002511000		2		BAB36337		CSW52_23805	hypothetical protein
PAN002513000	yehB	4	AAF13_05760	BAB36338	b2109	CSW52_23800	putative outer membrane protein
PAN002517000	yehC	4	AAF13_05755	BAB36339	b2110	CSW52_23795	putative periplasmic pilin chaperone
PAN002521000	yehD	2	AAF13_05750		b2111		putative fimbrial-like adhesin protein
PAN002522000		2		BAB36340		CSW52_23790	hypothetical protein
PAN002525000	yehE	2	AAF13_05740		b2112		DUF2574 family protein
PAN002526000		2		BAB36341		CSW52_23785	hypothetical protein
PAN002529000	mrp	4	AAF13_05735	BAB36342	b2113	CSW52_23780	antiporter inner membrane protein
PAN002531000	metG	4	AAF13_05730	BAB36343	b2114	CSW52_23775	methionyl-tRNA synthetase
PAN002533000		1		BAB36344			hypothetical protein
PAN002534000		1				CSW52_23770	hypothetical protein
PAN002535000		1	AAF13_05725				hypothetical protein
PAN002536000		1		BAB36345			hypothetical protein
PAN002537000		2		BAB36346		CSW52_23765	hypothetical protein
PAN002539000		2		BAB36347		CSW52_23760	hypothetical protein
PAN002541000	yehI	4	AAF13_05720	BAB36348	b2118	CSW52_23755	DUF4132 domain-containing protein
PAN002543000	yehK	4	AAF13_05715	BAB36349	b4541	CSW52_23750	uncharacterized protein
PAN002545000		1	AAF13_05710				hypothetical protein
PAN002546000		1		EBG00001089909			hypothetical protein
PAN002547000		1	AAF13_05705				hypothetical protein
PAN002548000		1		EBG00001089845			hypothetical protein
PAN002549000	yehL	4	AAF13_05700	BAB36350	b2119	CSW52_23745	putative hexameric AAA+ MoxR family ATPase
PAN002551000		2		BAB36351		CSW52_23740	hypothetical protein
PAN002553000	yehM	2	AAF13_05695		b2120		uncharacterized protein
PAN002555000		2		BAB36352		CSW52_23735	hypothetical protein
PAN002557000	yehP	4	AAF13_05690	BAB36353	b2121	CSW52_23730	VMA domain putative YehL ATPase stimulator
PAN002559000		3	AAF13_05685	BAB36354		CSW52_23725	hypothetical protein
PAN002561000		1		BAB36355			hypothetical protein
PAN002562000		1		BAB36356			hypothetical protein
PAN002563000	yehR	4	AAF13_05680	BAB36357	b2123	CSW52_23720	lipoprotein%2C DUF1307 family
PAN002565000	yehS	4	AAF13_05675	BAB36358	b2124	CSW52_23715	DUF1456 family protein
PAN002567000	yehT	4	AAF13_05670	BAB36359	b2125	CSW52_23710	putative response regulator in two-component system withYehU
PAN002569000	yehU	4	AAF13_05665	BAB36360	b2126	CSW52_23705	inner membrane putative sensory kinase in two-component system with YehT
PAN002571000		1		BAB36361			hypothetical protein
PAN002572000	mlrA	4	AAF13_05660	BAB36437	b2127	CSW52_23700	transcriptional activator of csgD and csgBA
PAN002574000		2		BAB36362		CSW52_26210	hypothetical protein
PAN002575000		2		BAB36363		CSW52_21065	hypothetical protein
PAN002576000		2		BAB36364		CSW52_29355	hypothetical protein
PAN002577000		3	AAF13_11110	BAB36365		CSW52_02750	hypothetical protein
PAN002578000		1		BAB36366			hypothetical protein
PAN002579000		1		BAB36367			hypothetical protein
PAN002581000		2		BAB36369		CSW52_26710	hypothetical protein
PAN002582000		2		BAB36370		CSW52_12175	hypothetical protein
PAN002583000		2		BAB36371		CSW52_04045	hypothetical protein
PAN002584000		3	AAF13_07475	BAB36372		CSW52_26150	hypothetical protein
PAN002585000		2		BAB36373		CSW52_26145	hypothetical protein
PAN002586000		3	AAF13_07465	BAB36374		CSW52_26685	hypothetical protein
PAN002587000		2		BAB36375		CSW52_26135	hypothetical protein
PAN002588000		2		BAB36376		CSW52_26675	hypothetical protein
PAN002589000		2		BAB36377		CSW52_26125	hypothetical protein
PAN002590000		2		BAB36378		CSW52_26665	hypothetical protein
PAN002591000		2		BAB36379		CSW52_26660	hypothetical protein
PAN002592000		1		BAB36380			hypothetical protein
PAN002593000		1		BAB36381			hypothetical protein
PAN002594000		1		BAB36382			hypothetical protein
PAN002595000		2		BAB36383		CSW52_26105	hypothetical protein
PAN002596000		2		BAB36384		CSW52_26100	hypothetical protein
PAN002597000		2		BAB36385		CSW52_26645	hypothetical protein
PAN002598000		2		BAB36386		CSW52_26090	hypothetical protein
PAN002599000		2		BAB36387		CSW52_26555	hypothetical protein
PAN002600000		2		BAB36388		CSW52_26545	hypothetical protein
PAN002601000		1		BAB36389			hypothetical protein
PAN002603000		3	AAF13_13275	BAB36391		CSW52_26535	hypothetical protein
PAN002604000		3	AAF13_09490	BAB36392		CSW52_26530	hypothetical protein
PAN002605000		2	AAF13_13285	BAB36393			hypothetical protein
PAN002606000		3	AAF13_13290	BAB36394		CSW52_26045	hypothetical protein
PAN002607000		2		BAB36395		CSW52_26040	hypothetical protein
PAN002608000		1		EBG00001089833			hypothetical protein
PAN002609000		1		BAB36396			hypothetical protein
PAN002610000		1		BAB36397			hypothetical protein
PAN002611000		2	AAF13_13335	BAB36398			hypothetical protein
PAN002612000		1		BAB36399			hypothetical protein
PAN002613000		1		BAB36400			hypothetical protein
PAN002614000		1		BAB36401			hypothetical protein
PAN002615000		1		BAB36402			hypothetical protein
PAN002616000		1		BAB36403			hypothetical protein
PAN002617000		1		BAB36404			hypothetical protein
PAN002618000		1		BAB36405			hypothetical protein
PAN002619000		1		BAB36406			hypothetical protein
PAN002620000		1		BAB36407			hypothetical protein
PAN002623000		1		BAB36410			hypothetical protein
PAN002624000		2		BAB36411		CSW52_05870	hypothetical protein
PAN002625000		1		BAB36412			hypothetical protein
PAN002626000		1		BAB36413			hypothetical protein
PAN002627000		1		BAB36414			hypothetical protein
PAN002628000		1		BAB36415			hypothetical protein
PAN002629000		1		BAB36416			hypothetical protein
PAN002630000		1		BAB36417			hypothetical protein
PAN002631000		1		BAB36418			hypothetical protein
PAN002633000		1		BAB36420			hypothetical protein
PAN002634000		2		BAB36421		CSW52_05925	hypothetical protein
PAN002637000		2		BAB36424		CSW52_05940	hypothetical protein
PAN002641000		2		BAB36428		CSW52_05960	hypothetical protein
PAN002643000		1		BAB36430			hypothetical protein
PAN002644000		1		BAB36431			hypothetical protein
PAN002645000		1		BAB36432			hypothetical protein
PAN002646000		1		BAB36433			hypothetical protein
PAN002647000		2	AAF13_07190	BAB36434			hypothetical protein
PAN002648000		2		BAB36435		CSW52_25900	hypothetical protein
PAN002649000		2		BAB36436		CSW52_25895	hypothetical protein
PAN002651000	yohO	3	AAF13_05655		b4542	CSW52_23695	putative membrane protein
PAN002653000	yehW	4	AAF13_05650	BAB36438	b2128	CSW52_23690	putative ABC transporter permease
PAN002655000	yehX	4	AAF13_05645	BAB36439	b2129	CSW52_23685	putative ABC transporter ATPase
PAN002657000	yehY	4	AAF13_05640	BAB36440	b2130	CSW52_23680	putative ABC transporter permease
PAN002659000	osmF	4	AAF13_05635	BAB36441	b2131	CSW52_23675	putative ABC transporter periplasmic binding protein
PAN002661000	bglX	4	AAF13_05630	BAB36442	b2132	CSW52_23670	beta-D-glucoside glucohydrolase%2C periplasmic
PAN002663000	dld	4	AAF13_05625	BAB36443	b2133	CSW52_23665	D-lactate dehydrogenase%2C FAD-binding%2C NADH independent
PAN002665000	pbpG	4	AAF13_05620	BAB36444	b2134	CSW52_23660	D-alanyl-D-alanine endopeptidase
PAN002667000	yohC	4	AAF13_05615	BAB36445	b2135	CSW52_23655	Yip1 family inner membrane protein
PAN002669000	yohD	4	AAF13_05610	BAB36446	b2136	CSW52_23650	DedA family inner membrane protein
PAN002671000	yohF	4	AAF13_05605	BAB36447	b2137	CSW52_23645	putative oxidoreductase
PAN002673000		3	AAF13_05600	BAB36448		CSW52_23640	hypothetical protein
PAN002675000		1				CSW52_23635	hypothetical protein
PAN002676000	yohP	3	AAF13_05595		b4679	CSW52_23630	uncharacterized protein
PAN002678000		1				CSW52_23625	hypothetical protein
PAN002679000	dusC	4	AAF13_05590	BAB36449	b2140	CSW52_23620	tRNA-dihydrouridine synthase C
PAN002681000		2		BAB36450		CSW52_23615	hypothetical protein
PAN002683000		2		BAB36451		CSW52_23610	hypothetical protein
PAN002685000		2		BAB36452		CSW52_23605	hypothetical protein
PAN002687000		2		BAB36453		CSW52_23600	hypothetical protein
PAN002689000		2		BAB36454		CSW52_23595	hypothetical protein
PAN002691000		2		BAB36455		CSW52_23590	hypothetical protein
PAN002693000	yohJ	4	AAF13_05585	BAB36456	b2141	CSW52_23585	UPF0299 family inner membrane protein
PAN002695000	yohK	4	AAF13_05580	BAB36457	b2142	CSW52_23580	LrgB family inner membrane protein
PAN002697000	cdd	4	AAF13_05575	BAB36458	b2143	CSW52_23575	cytidine/deoxycytidine deaminase
PAN002699000	sanA	4	AAF13_05570	BAB36459	b2144	CSW52_23570	DUF218 superfamily vancomycin high temperature exclusion protein
PAN002701000	yeiS	4	AAF13_05565	BAB36460	b2145	CSW52_23565	DUF2542 family protein
PAN002703000	preT	4	AAF13_05560	BAB36461	b2146	CSW52_23560	dihydropyrimidine dehydrogenase%2C NADH-dependent%2C subunit N
PAN002705000	preA	4	AAF13_05555	BAB36462	b2147	CSW52_23555	dihydropyrimidine dehydrogenase%2C NADH-dependent%2C subunit C
PAN002707000	mglC	4	AAF13_05550	BAB36463	b2148	CSW52_23550	methyl-galactoside transporter subunit
PAN002709000	mglA	4	AAF13_05545	BAB36464	b2149	CSW52_23545	methyl-galactoside ABC transporter ATPase
PAN002711000	mglB	4	AAF13_05540	BAB36465	b2150	CSW52_23540	methyl-galactoside transporter subunit
PAN002713000	galS	4	AAF13_05535	BAB36466	b2151	CSW52_23535	galactose- and fucose-inducible galactose regulon transcriptional isorepressor%3B mgl operon transcriptional repressor%3B autorepressor
PAN002715000		2	AAF13_05530			CSW52_23530	hypothetical protein
PAN002716000	yeiB	4	AAF13_05525	BAB36467	b2152	CSW52_23525	DUF418 family putative inner membrane protein
PAN002718000	folE	4	AAF13_05520	BAB36468	b2153	CSW52_23520	GTP cyclohydrolase I
PAN002720000		1				CSW52_23515	hypothetical protein
PAN002721000		2	AAF13_05515			CSW52_23510	hypothetical protein
PAN002722000	yeiG	4	AAF13_05510	BAB36469	b2154	CSW52_23505	S-formylglutathione hydrolase
PAN002724000	cirA	4	AAF13_05505	BAB36470	b2155	CSW52_23500	colicin IA outer membrane receptor and translocator%3B ferric iron-catecholate transporter
PAN002726000		2	AAF13_05500			CSW52_23495	hypothetical protein
PAN002727000	lysP	4	AAF13_05495	BAB36471	b2156	CSW52_23490	lysine transporter
PAN002729000		1				CSW52_23485	hypothetical protein
PAN002730000	yeiE	4	AAF13_05490	BAB36472	b2157	CSW52_23480	putative DNA-binding transcriptional regulator
PAN002732000	yeiH	4	AAF13_05485	BAB36473	b2158	CSW52_23475	UPF0324 family inner membrane protein
PAN002734000	nfo	4	AAF13_05480	BAB36474	b2159	CSW52_23470	endonuclease IV with intrinsic 3'-5' exonuclease activity
PAN002736000	yeiI	4	AAF13_05475	BAB36475	b2160	CSW52_23465	putative kinase
PAN002739000	nupX	4	AAF13_05470	BAB36476	b2161	CSW52_23460	nucleoside permease
PAN002741000	rihB	4	AAF13_05465	BAB36477	b2162	CSW52_23455	ribonucleoside hydrolase 2
PAN002743000	yeiL	4	AAF13_05460	BAB36478	b2163	CSW52_23450	putative transcriptional regulator
PAN002745000	psuT	4	AAF13_05455	BAB36479	b2164	CSW52_23445	putative nucleoside transporter
PAN002747000	psuG	4	AAF13_05450	BAB36480	b2165	CSW52_23440	pseudouridine 5'-phosphate glycosidase
PAN002749000	psuK	4	AAF13_05445	BAB36481	b2166	CSW52_23435	pseudouridine kinase
PAN002751000	fruA	4	AAF13_05440	BAB36482	b2167	CSW52_23430	fused fructose-specific PTS enzymes: IIBcomponent/IIC components
PAN002753000	fruK	4	AAF13_05435	BAB36483	b2168	CSW52_23425	fructose-1-phosphate kinase
PAN002755000	fruB	4	AAF13_05430	BAB36484	b2169	CSW52_23420	fused fructose-specific PTS enzymes: IIA component/HPr component
PAN002757000	setB	4	AAF13_05425	BAB36485	b2170	CSW52_23415	lactose/glucose efflux system
PAN002759000	yeiW	3	AAF13_05420		b4502	CSW52_23410	UPF0153 cysteine cluster protein
PAN002761000		1		BAB36486			hypothetical protein
PAN002762000	yeiP	3	AAF13_05415		b2171	CSW52_23405	elongation factor P-like protein
PAN002764000	yeiQ	4	AAF13_05410	BAB36487	b2172	CSW52_23400	putative NAD-dependent D-mannonate oxidoreductase
PAN002766000	yeiR	4	AAF13_05405	BAB36488	b2173	CSW52_23395	Zn-stimulated GTPase involved in zinc homeostasis%3B mutants are cadmium and EDTA sensitive%3B Zn(2+) binding protein
PAN002768000	lpxT	4	AAF13_05400	BAB36489	b2174	CSW52_23390	lipid A 1-diphosphate synthase%3B undecaprenyl pyrophosphate:lipid A 1-phosphate phosphotransferase
PAN002770000	mepS	4	AAF13_05395	BAB36490	b2175	CSW52_23385	murein DD-endopeptidase%2C space-maker hydrolase%2C mutational suppressor of prc thermosensitivity%2C outer membrane lipoprotein%2C weak murein LD-carboxypeptidase
PAN002772000	rtn	4	AAF13_05390	BAB36491	b2176	CSW52_23380	resistance protein for phages lambda and N4%2C putative membrane-anchored cyclic-di-GMP phosphodiesterase
PAN002774000	yejA	4	AAF13_05385	BAB36492	b2177	CSW52_23375	microcin C ABC transporter periplasmic binding protein
PAN002776000	yejB	4	AAF13_05380	BAB36493	b2178	CSW52_23370	microcin C ABC transporter permease
PAN002778000	yejE	4	AAF13_05375	BAB36494	b2179	CSW52_23365	microcin C ABC transporter permease
PAN002780000	yejF	4	AAF13_05370	BAB36495	b2180	CSW52_23360	microcin C ABC transporter ATPase
PAN002782000	yejG	4	AAF13_05365	BAB36496	b2181	CSW52_23355	uncharacterized protein
PAN002784000		1				CSW52_23350	hypothetical protein
PAN002785000	bcr	4	AAF13_05360	BAB36497	b2182	CSW52_23345	bicyclomycin/cysteine/sulfonamide efflux transporter
PAN002787000	rsuA	4	AAF13_05355	BAB36498	b2183	CSW52_23340	16S rRNA pseudouridine(516) synthase
PAN002789000		1				CSW52_23335	hypothetical protein
PAN002790000	yejH	4	AAF13_05350	BAB36499	b2184	CSW52_23330	putative ATP-dependent DNA or RNA helicase
PAN002792000	rplY	4	AAF13_05345	BAB36500	b2185	CSW52_23325	50S ribosomal subunit protein L25
PAN002794000	yejK	4	AAF13_05340	BAB36501	b2186	CSW52_23320	spermidine nucleoid-associated protein
PAN002796000	yejL	4	AAF13_05335	BAB36502	b2187	CSW52_23315	UPF0352 family protein
PAN002798000	yejM	4	AAF13_05330	BAB36503	b2188	CSW52_23310	essential inner membrane DUF3413 domain-containing protein%3B lipid A production and membrane permeability factor
PAN002800000	proL	4	AAF13_05325	EBG00001089859	b2189	CSW52_23305	tRNA-Pro
PAN002802000		2		EBG00000036386	rna70		tRNA-Pro
PAN002803000		1	AAF13_05320				hypothetical protein
PAN002804000		3	AAF13_05315	BAB36504		CSW52_23300	hypothetical protein
PAN002806000	insH1	1			b2192		IS5 transposase and trans-activator
PAN002807000		2	AAF13_05310			CSW52_23295	hypothetical protein
PAN002808000	narP	4	AAF13_05305	BAB36505	b2193	CSW52_23290	response regulator in two-component regulatory system with NarQ
PAN002810000	ccmH	4	AAF13_05300	BAB36506	b2194	CSW52_23285	heme lyase%2C CcmH subunit
PAN002812000	dsbE	4	AAF13_05295	BAB36507	b2195	CSW52_23280	periplasmic thioredoxin of cytochrome c-type biogenesis
PAN002814000	ccmF	4	AAF13_05290	BAB36508	b2196	CSW52_23275	heme lyase%2C CcmF subunit
PAN002816000	ccmE	4	AAF13_05285	BAB36509	b2197	CSW52_23270	periplasmic heme chaperone
PAN002818000	ccmD	4	AAF13_05280	BAB36510	b2198	CSW52_23265	cytochrome c biogenesis protein%3B heme export ABC transporter holo-CcmE release factor
PAN002820000	ccmC	4	AAF13_05275	BAB36511	b2199	CSW52_23260	heme export ABC transporter permease%3B CcmE-interacting protein
PAN002822000	ccmB	4	AAF13_05270	BAB36512	b2200	CSW52_23255	heme export ABC transporter permease
PAN002824000	ccmA	4	AAF13_05265	BAB36513	b2201	CSW52_23250	heme export ABC transporter ATPase
PAN002826000	napC	4	AAF13_05260	BAB36514	b2202	CSW52_23245	quinol dehydrogenase%2C electron source for NapAB
PAN002828000	napB	4	AAF13_05255	BAB36515	b2203	CSW52_23240	nitrate reductase%2C small%2C cytochrome C550 subunit%2C periplasmic
PAN002830000	napH	4	AAF13_05250	BAB36516	b2204	CSW52_23235	ferredoxin-type protein
PAN002832000	napG	4	AAF13_05245	BAB36517	b2205	CSW52_23230	ferredoxin-type protein
PAN002834000	napA	4	AAF13_05240	BAB36518	b2206	CSW52_23225	nitrate reductase%2C periplasmic%2C large subunit
PAN002836000	napD	4	AAF13_05235	BAB36519	b2207	CSW52_23220	assembly protein for periplasmic nitrate reductase
PAN002838000	napF	4	AAF13_05230	BAB36520	b2208	CSW52_23215	ferredoxin-type protein%2C role in electron transfer to periplasmic nitrate reductase NapA
PAN002840000		2	AAF13_05225			CSW52_23210	hypothetical protein
PAN002841000	eco	4	AAF13_05220	BAB36521	b2209	CSW52_23205	ecotin%2C a serine protease inhibitor
PAN002843000	mqo	4	AAF13_05215	BAB36522	b2210	CSW52_23200	malate dehydrogenase%2C FAD/NAD(P)-binding domain
PAN002845000	yojI	4	AAF13_05210	BAB36523	b2211	CSW52_23195	microcin J25 efflux ABC transporter permease/ATPase
PAN002847000	alkB	4	AAF13_05205	BAB36524	b2212	CSW52_23190	oxidative demethylase of N1-methyladenine or N3-methylcytosine DNA lesions
PAN002849000	ada	4	AAF13_05200	BAB36525	b2213	CSW52_23185	fused DNA-binding transcriptional dual regulator/O6-methylguanine-DNA methyltransferase
PAN002851000	apbE	4	AAF13_05195	BAB36526	b2214	CSW52_23180	putative thiamine-synthetic flavin transferase lipoprotein
PAN002853000	ompC	4	AAF13_05190	BAB36527	b2215	CSW52_23175	outer membrane porin protein C
PAN002855000		1				CSW52_23170	hypothetical protein
PAN002856000	micF	2		EBG00001089938	b4439		sRNA antisense regulator affecting ompF expression%2C Hfq-dependent
PAN002857000		1	AAF13_05180				hypothetical protein
PAN002858000		1				CSW52_23165	hypothetical protein
PAN002859000	rcsD	4	AAF13_05175	BAB36528	b2216	CSW52_23160	phosphotransfer intermediate protein in two-component regulatory system with RcsBC
PAN002861000	rcsB	4	AAF13_05170	BAB36529	b2217	CSW52_23155	response regulator in two-component regulatory system with RcsC and YojN
PAN002863000	rcsC	4	AAF13_05165	BAB36530	b2218	CSW52_23150	hybrid sensory kinase in two-component regulatory system with RcsB and YojN
PAN002865000	atoS	1			b2219		sensory histidine kinase in two-component regulatory system with AtoC
PAN002866000	yfaP	4	AAF13_05160	BAB36531	b2225	CSW52_23145	DUF2135 family protein%2C putative host defense protein
PAN002868000	atoC	1			b2220		fused response regulator of ato operon%2C in two-component system with AtoS: response regulator/sigma54 interaction protein
PAN002869000	atoD	1			b2221		acetyl-CoA:acetoacetyl-CoA transferase%2C alpha subunit
PAN002870000	atoA	1			b2222		acetyl-CoA:acetoacetyl-CoA transferase%2C beta subunit
PAN002871000	atoE	1			b2223		short chain fatty acid transporter
PAN002872000	atoB	1			b2224		acetyl-CoA acetyltransferase
PAN002873000		2		BAB36532		CSW52_23140	hypothetical protein
PAN002875000	yfaQ	2	AAF13_05155		b2226		tandem DUF2300 domain protein%2C putative host defense protein
PAN002877000		2		BAB36533		CSW52_23135	hypothetical protein
PAN002879000		3	AAF13_05150	BAB36534		CSW52_23130	hypothetical protein
PAN002881000	yfaT	4	AAF13_05145	BAB36535	b2229	CSW52_23125	DUF1175 family protein%2C putative host defense protein
PAN002883000		1		BAB36536			hypothetical protein
PAN002884000	yfaA	3	AAF13_05140		b2230	CSW52_23120	DUF2138 family protein%2C putative host defense protein
PAN002886000	gyrA	4	AAF13_05135	BAB36537	b2231	CSW52_23115	DNA gyrase (type II topoisomerase)%2C subunit A
PAN002888000	ubiG	4	AAF13_05130	BAB36538	b2232	CSW52_23110	bifunctional 3-demethylubiquinone-9 3-methyltransferase/ 2-octaprenyl-6-hydroxy phenol methylase
PAN002890000	yfaL	4	AAF13_05125	BAB36539	b2233	CSW52_23105	adhesin
PAN002892000		1	AAF13_05120				hypothetical protein
PAN002893000		1				CSW52_23100	hypothetical protein
PAN002894000	nrdA	4	AAF13_05115	BAB36540	b2234	CSW52_23095	ribonucleoside-diphosphate reductase 1%2C alpha subunit
PAN002896000	nrdB	4	AAF13_05110	BAB36541	b2235	CSW52_23090	ribonucleoside-diphosphate reductase 1%2C beta subunit%2C ferritin-like protein
PAN002898000	yfaE	4	AAF13_05105	BAB36542	b2236	CSW52_23085	ferredoxin involved with ribonucleotide reductase diferric-tyrosyl radical (Y*) cofactor maintenance
PAN002900000	inaA	4	AAF13_05100	BAB36543	b2237	CSW52_23080	acid-inducible Kdo/WaaP family putative kinase
PAN002902000		2		BAB36544		CSW52_23075	hypothetical protein
PAN002905000		2		BAB36545		CSW52_23070	hypothetical protein
PAN002907000		1	AAF13_05090				hypothetical protein
PAN002908000		2		BAB36546		CSW52_23065	hypothetical protein
PAN002910000	glpQ	4	AAF13_05085	BAB36547	b2239	CSW52_23060	periplasmic glycerophosphodiester phosphodiesterase
PAN002912000	glpT	4	AAF13_05080	BAB36548	b2240	CSW52_23055	sn-glycerol-3-phosphate transporter
PAN002914000	glpA	4	AAF13_05075	BAB36549	b2241	CSW52_23050	anaerobic sn-glycerol-3-phosphate dehydrogenase%2C large FAD/NAD(P)-binding subunit
PAN002916000	glpB	4	AAF13_05070	BAB36550	b2242	CSW52_23045	anaerobic sn-glycerol-3-phosphate dehydrogenase membrane anchor subunit
PAN002918000	glpC	4	AAF13_05065	BAB36551	b2243	CSW52_23040	anaerobic sn-glycerol-3-phosphate dehydrogenase%2C C subunit%2C 4Fe-4S iron-sulfur cluster
PAN002920000	yfaD	4	AAF13_05060	BAB36552	b2244	CSW52_23035	transposase_31 family protein
PAN002922000		1	AAF13_05055				hypothetical protein
PAN002923000	rhmA	3		BAB36553	b2245	CSW52_23030	2-keto-3-deoxy-L-rhamnonate aldolase
PAN002925000		1		BAB36554			hypothetical protein
PAN002926000	rhmT	2			b2246	CSW52_23025	putative L-rhamnonate transporter
PAN002928000		1		BAB36555			hypothetical protein
PAN002929000		1		BAB36556			hypothetical protein
PAN002930000		1		BAB36557			hypothetical protein
PAN002931000	rhmD	3		BAB36558	b2247	CSW52_23020	L-rhamnonate dehydratase
PAN002933000	rhmR	3		BAB36559	b2248	CSW52_23015	putative DNA-binding transcriptional regulator for the rhm operon
PAN002935000	yfaY	4	AAF13_05050	BAB36560	b2249	CSW52_23010	inactive PncC family protein
PAN002937000	yfaZ	4	AAF13_05045	BAB36561	b2250	CSW52_23005	outer membrane protein%2C putative porin
PAN002939000	nudI	4	AAF13_05040	BAB36562	b2251	CSW52_23000	nucleoside triphosphatase
PAN002941000	ais	4	AAF13_05035	BAB36563	b2252	CSW52_22995	putative LPS core heptose(II)-phosphate phosphatase
PAN002943000	arnB	4	AAF13_05030	BAB36564	b2253	CSW52_22990	uridine 5'-(beta-1-threo-pentapyranosyl-4-ulose diphosphate) aminotransferase%2C PLP-dependent
PAN002945000	arnC	4	AAF13_05025	BAB36565	b2254	CSW52_22985	undecaprenyl phosphate-L-Ara4FN transferase
PAN002947000	arnA	4	AAF13_05020	BAB36566	b2255	CSW52_22980	fused UDP-L-Ara4N formyltransferase/UDP-GlcA C-4'-decarboxylase
PAN002949000	arnD	4	AAF13_05015	BAB36567	b2256	CSW52_22975	undecaprenyl phosphate-alpha-L-ara4FN deformylase
PAN002951000	arnT	4	AAF13_05010	BAB36568	b2257	CSW52_22970	4-amino-4-deoxy-L-arabinose transferase
PAN002953000	arnE	3	AAF13_05005		b4544	CSW52_22965	undecaprenyl phosphate-alpha-L-ara4N exporter%3B flippase ArnEF subunit
PAN002955000		1		BAB36569			hypothetical protein
PAN002956000	arnF	3	AAF13_05000		b2258	CSW52_22960	undecaprenyl phosphate-alpha-L-ara4N exporter%3B flippase ArnEF subunit
PAN002958000	pmrD	4	AAF13_04995	BAB36570	b2259	CSW52_22955	inactive two-component system connector protein
PAN002960000	menE	4	AAF13_04990	BAB36571	b2260	CSW52_22950	O-succinylbenzoate-CoA ligase
PAN002962000	menC	4	AAF13_04985	BAB36572	b2261	CSW52_22945	O-succinylbenzoyl-CoA synthase
PAN002964000	menB	4	AAF13_04980	BAB36573	b2262	CSW52_22940	dihydroxynaphthoic acid synthetase
PAN002966000	menH	4	AAF13_04975	BAB36574	b2263	CSW52_22935	2-succinyl-6-hydroxy-2%2C4-cyclohexadiene-1-carboxylate synthase
PAN002968000	menD	4	AAF13_04970	BAB36575	b2264	CSW52_22930	2-succinyl-5-enolpyruvyl-6-hydroxy-3-cyclohexene-1-carboxylate synthase%3B SEPHCHC synthase
PAN002970000	menF	4	AAF13_04965	BAB36576	b2265	CSW52_22925	isochorismate synthase 2
PAN002972000	elaB	4	AAF13_04960	BAB36577	b2266	CSW52_22920	putative membrane-anchored DUF883 family ribosome-binding protein
PAN002974000	elaA	4	AAF13_04955	BAB36578	b2267	CSW52_22915	GNAT family putative N-acetyltransferase
[truncated: 6,343 more rows]
